# Supplementary material for: A scalable platform for the development of cell-type-specific viral drivers
Source: eLife. 2019 Sep 23;8:e48089. doi: 10.7554/eLife.48089 (PMC6776442; doi:10.7554/eLife.48089)
Supplement: Supplementary file 1. [file elife-48089-supp1.csv]

	Chr	Start	End	Name	MeanCons	MinCons	MaxCons
master_1	chr1	3020259	3021015	master_1	0	0	0
master_2	chr1	3037525	3038126	master_2	0.0165	-1.479	0.278
master_3	chr1	3052781	3053382	master_3	0	0	0
master_4	chr1	3094733	3095610	master_4	0.591706	-5.495	2.901
master_5	chr1	3113445	3114046	master_5	0.0415441	-1.845	0.835
master_6	chr1	3119325	3120265	master_6	0.16179	-4.448	2.812
master_7	chr1	3120077	3121024	master_7	0.187885	-3.714	2.757
master_8	chr1	3121182	3122184	master_8	-0.0227425	-1.765	1.537
master_9	chr1	3123299	3123900	master_9	-0.0171004	-1.479	0.278
master_10	chr1	3147577	3148178	master_10	0	0	0
master_11	chr1	3149701	3150302	master_11	0	0	0
master_12	chr1	3184880	3185650	master_12	0	0	0
master_13	chr1	3185789	3186390	master_13	0	0	0
master_14	chr1	3210100	3210778	master_14	0.161078	-3.953	3.277
master_15	chr1	3216994	3217778	master_15	-0.115781	-4.328	2.924
master_16	chr1	3227881	3228555	master_16	-0.00353116	-3.994	1.583
master_17	chr1	3250650	3251988	master_17	-0.00411285	-1.479	0.278
master_18	chr1	3292447	3293311	master_18	0.254319	-2.924	2.741
master_19	chr1	3293316	3293917	master_19	-0.0513611	-3.426	2.692
master_20	chr1	3299541	3300142	master_20	0.184479	-1.562	0.591
master_21	chr1	3309802	3310522	master_21	0.59389	-4.867	2.803
master_22	chr1	3311219	3312022	master_22	0.0288976	-2.657	1.601
master_23	chr1	3321335	3321992	master_23	0.129849	-3.269	2.574
master_24	chr1	3322182	3322911	master_24	0.493324	-4.036	2.878
master_25	chr1	3330177	3330778	master_25	0	0	0
master_26	chr1	3333517	3334151	master_26	-0.0905741	-4.121	1.141
master_27	chr1	3334849	3335995	master_27	-0.0208242	-1.838	0.59
master_28	chr1	3344448	3345049	master_28	0	0	0
master_29	chr1	3360736	3361381	master_29	0.0334093	-3.331	2.145
master_30	chr1	3361744	3362345	master_30	0.0271082	-5.723	2.731
master_31	chr1	3366386	3366987	master_31	-0.244606	-3.38	2.48
master_32	chr1	3367937	3368538	master_32	0.00143594	-4.991	3.071
master_33	chr1	3369347	3370189	master_33	-0.169724	-4.089	1.883
master_34	chr1	3377164	3377766	master_34	-0.00842525	-1.479	0.569
master_35	chr1	3381649	3382250	master_35	0.0445557	-2.937	2.262
master_36	chr1	3388257	3388858	master_36	0.339398	-2.73	2.498
master_37	chr1	3391745	3392595	master_37	0.0828765	-4.356	2.407
master_38	chr1	3398776	3399549	master_38	0.0799767	-5.21	3.125
master_39	chr1	3399692	3400574	master_39	0.265882	-5.11	3.13
master_40	chr1	3406016	3406618	master_40	0.125214	-3.861	2.933
master_41	chr1	3407071	3407871	master_41	0.414789	-4.738	2.986
master_42	chr1	3410735	3411340	master_42	-0.0387934	-2.751	1.117
master_43	chr1	3411588	3412189	master_43	-0.126368	-2.944	1.416
master_44	chr1	3421559	3422160	master_44	0.754414	-4.073	3.123
master_45	chr1	3433664	3434353	master_45	0.0016299	-3.141	2.55
master_46	chr1	3439101	3439702	master_46	0.179424	-1.903	0.727
master_47	chr1	3447159	3447760	master_47	0.378597	-3.785	3.051
master_48	chr1	3447523	3448129	master_48	0.20636	-3.075	3.051
master_49	chr1	3451452	3452078	master_49	-0.1478	-2.949	1.982
master_50	chr1	3457650	3458255	master_50	-0.106479	-3.704	2.424
master_51	chr1	3466256	3467044	master_51	0.164869	-6.384	2.584
master_52	chr1	3492782	3493383	master_52	-0.0810699	-3.935	2.463
master_53	chr1	3493230	3493927	master_53	-0.215123	-3.513	2.076
master_54	chr1	3507987	3509022	master_54	0.0516076	-6.797	3.101
master_55	chr1	3514443	3515400	master_55	0.259568	-4.013	3.296
master_56	chr1	3531375	3532213	master_56	0.0991071	-2.537	1.281
master_57	chr1	3532177	3532918	master_57	0.14919	-2.442	1.168
master_58	chr1	3532656	3533907	master_58	0.0462035	-2.25	1.168
master_59	chr1	3552364	3553050	master_59	0.0365178	-1.479	0.278
master_60	chr1	3583747	3584624	master_60	-0.0243913	-1.968	0.669
master_61	chr1	3584542	3585143	master_61	0	0	0
master_62	chr1	3593180	3593781	master_62	0.0101144	-1.479	0.278
master_63	chr1	3621992	3622765	master_63	-0.0315298	-3.882	1.367
master_64	chr1	3641854	3642455	master_64	-0.0435031	-2.736	1.212
master_65	chr1	3650061	3650662	master_65	-0.0346855	-3.179	2.352
master_66	chr1	3651109	3651710	master_66	0.00709152	-3.485	2.294
master_67	chr1	3671307	3672092	master_67	0.616615	-2.785	1.919
master_68	chr1	3671874	3672619	master_68	-0.127792	-5.984	2.638
master_69	chr1	3691195	3691796	master_69	0.0166989	-2.245	0.88
master_70	chr1	3734800	3735556	master_70	0.0665207	-2.826	2.068
master_71	chr1	3741540	3742141	master_71	-0.178101	-7.447	2.853
master_72	chr1	3742019	3742641	master_72	0.539688	-3.17	3.296
master_73	chr1	3755323	3755924	master_73	-0.00115233	-0.895	0.543
master_74	chr1	3771658	3772286	master_74	0.175926	-2.365	1.921
master_75	chr1	3807641	3808242	master_75	0	0	0
master_76	chr1	3819023	3819624	master_76	-0.2575	-0.786	0.271
master_77	chr1	3830393	3830994	master_77	0	0	0
master_78	chr1	3830712	3831313	master_78	0	0	0
master_79	chr1	3831319	3831920	master_79	0	0	0
master_80	chr1	3841008	3841609	master_80	-0.0934399	-3.603	1.821
master_81	chr1	3852041	3852762	master_81	0	0	0
master_82	chr1	3867573	3868174	master_82	0.00703328	-1.479	0.278
master_83	chr1	3873198	3873799	master_83	-0.0179634	-1.479	0.278
master_84	chr1	3877883	3878484	master_84	-0.0700708	-1.479	0.589
master_85	chr1	3891878	3892528	master_85	0.0457555	-1.817	0.613
master_86	chr1	3900232	3900888	master_86	0.476014	-4.412	2.635
master_87	chr1	3903287	3903888	master_87	0.330468	-3.009	2.74
master_88	chr1	3909008	3909660	master_88	-0.105738	-2.906	1.476
master_89	chr1	3912479	3913101	master_89	-0.00296945	-2.344	1.269
master_90	chr1	3913363	3913964	master_90	-0.0301701	-4.071	1.645
master_91	chr1	3915310	3916168	master_91	0.0589016	-3.939	0.999
master_92	chr1	3916191	3916792	master_92	-0.01418	-2.181	1.422
master_93	chr1	3949897	3950498	master_93	0.0195374	-1.479	0.278
master_94	chr1	3970435	3971073	master_94	0.0873668	-5.131	1.256
master_95	chr1	3972566	3973167	master_95	-0.0426038	-1.479	0.278
master_96	chr1	3986223	3986824	master_96	0	0	0
master_97	chr1	3987173	3987874	master_97	0	0	0
master_98	chr1	3989121	3989809	master_98	0	0	0
master_99	chr1	3998103	3998704	master_99	-0.0112408	-1.479	0.278
master_100	chr1	4002939	4003540	master_100	0.0118148	-2.698	2.192
master_101	chr1	4004518	4005323	master_101	0	0	0
master_102	chr1	4017673	4018274	master_102	0	0	0
master_103	chr1	4034407	4035136	master_103	-0.0191248	-4.429	2.697
master_104	chr1	4035736	4036337	master_104	0.0343078	-3.9	2.902
master_105	chr1	4038740	4039416	master_105	0	0	0
master_106	chr1	4059115	4059716	master_106	0.0342599	-1.479	0.533
master_107	chr1	4063150	4064142	master_107	0.0495571	-2.446	1.711
master_108	chr1	4067258	4067859	master_108	-0.0202254	-1.479	0.815
master_109	chr1	4068731	4069332	master_109	0.437582	-4.396	3.078
master_110	chr1	4089552	4090200	master_110	0.322167	-3.86	2.784
master_111	chr1	4097144	4097745	master_111	-0.038604	-3.447	1.709
master_112	chr1	4097847	4098625	master_112	0.0988907	-3.785	2.821
master_113	chr1	4102848	4103449	master_113	0.0643243	-2.038	0.788
master_114	chr1	4125030	4125631	master_114	0.0527654	-1.479	0.839
master_115	chr1	4138919	4139699	master_115	-0.0162654	-3.358	2.359
master_116	chr1	4142166	4143036	master_116	0.157418	-5.454	3.109
master_117	chr1	4150560	4151161	master_117	-0.00591866	-1.479	0.278
master_118	chr1	4155750	4156351	master_118	0	0	0
master_119	chr1	4173799	4174400	master_119	-0.0386389	-2.728	2.138
master_120	chr1	4175831	4176989	master_120	0.109938	-2.493	1.765
master_121	chr1	4187403	4188004	master_121	0.149699	-2.826	1.144
master_122	chr1	4200220	4201017	master_122	0	0	0
master_123	chr1	4205539	4206140	master_123	0.0262629	-1.479	0.278
master_124	chr1	4209351	4209952	master_124	0.0705478	-1.479	0.278
master_125	chr1	4228117	4228860	master_125	0.221622	-3.974	3.012
master_126	chr1	4255908	4256665	master_126	0.115044	-1.466	0.984
master_127	chr1	4258900	4259805	master_127	0.147388	-1.352	0.85
master_128	chr1	4259964	4260565	master_128	0.109163	-1.27	1.151
master_129	chr1	4276803	4277404	master_129	0.0610749	-1.479	0.592
master_130	chr1	4332210	4332874	master_130	0.0275196	-2.159	0.75
master_131	chr1	4334902	4335503	master_131	0.0912966	-1.479	0.278
master_132	chr1	4346823	4347424	master_132	0.388221	-3.458	3.143
master_133	chr1	4352093	4352882	master_133	0.625545	-8.417	2.941
master_134	chr1	4390194	4390795	master_134	0	0	0
master_135	chr1	4392394	4392995	master_135	0.178082	-2.5	2.736
master_136	chr1	4392967	4393606	master_136	0.0649577	-1.479	1.678
master_137	chr1	4405353	4405954	master_137	-0.017594	-3.686	1.433
master_138	chr1	4412195	4413002	master_138	0.164187	-4.138	2.635
master_139	chr1	4414125	4414726	master_139	-0.0021381	-2.967	0.893
master_140	chr1	4414547	4415248	master_140	0.0100243	-2.742	0.893
master_141	chr1	4424545	4425146	master_141	-0.158135	-4.193	1.965
master_142	chr1	4426683	4427284	master_142	0.312696	-4.62	2.784
master_143	chr1	4440305	4440921	master_143	0	0	0
master_144	chr1	4454648	4455249	master_144	0.0570251	-1.981	0.98
master_145	chr1	4456128	4457232	master_145	0.102769	-3.409	1.283
master_146	chr1	4468181	4468782	master_146	0	0	0
master_147	chr1	4471095	4471732	master_147	0.217283	-4.795	2.756
master_148	chr1	4491494	4493984	master_148	0.642817	-5.415	3.159
master_149	chr1	4496478	4497402	master_149	0.108459	-4.574	2.84
master_150	chr1	4516648	4517249	master_150	-0.0201514	-3.592	3.016
master_151	chr1	4524418	4525264	master_151	0	0	0
master_152	chr1	4525433	4526034	master_152	-0.00318469	-0.934	0.519
master_153	chr1	4525819	4526420	master_153	0.0104027	-0.933	0.62
master_154	chr1	4526266	4526941	master_154	0.0414489	-1.141	1.161
master_155	chr1	4527232	4527864	master_155	0.270006	-3.298	2.562
master_156	chr1	4535736	4536337	master_156	0.0193211	-2.886	1.811
master_157	chr1	4543795	4544562	master_157	0.870044	-2.084	3.296
master_158	chr1	4551054	4551734	master_158	0.0479015	-1.479	0.278
master_159	chr1	4554009	4554617	master_159	-0.00670066	-3.639	1.336
master_160	chr1	4555037	4555662	master_160	0	0	0
master_161	chr1	4571368	4572319	master_161	0.613045	-4.709	3.242
master_162	chr1	4582226	4582827	master_162	0.123029	-1.479	0.278
master_163	chr1	4591037	4591688	master_163	0	0	0
master_164	chr1	4603997	4604598	master_164	-0.0199285	-4.589	1.505
master_165	chr1	4611737	4612338	master_165	0.0201131	-1.428	0.923
master_166	chr1	4631387	4632061	master_166	0	0	0
master_167	chr1	4645258	4645859	master_167	0.0589867	-1.77	0.753
master_168	chr1	4653681	4654584	master_168	0.664498	-3.648	3.175
master_169	chr1	4659920	4660521	master_169	0	0	0
master_170	chr1	4681718	4682357	master_170	0.0692717	-1.456	0.278
master_171	chr1	4687945	4688847	master_171	0.257531	-1.952	1.138
master_172	chr1	4688789	4689659	master_172	0.222208	-2.191	0.924
master_173	chr1	4703111	4703890	master_173	0.084457	-2.694	1.13
master_174	chr1	4722492	4723232	master_174	0.212173	-3.528	2.772
master_175	chr1	4747587	4748305	master_175	0.0370474	-2.551	1.578
master_176	chr1	4748092	4748810	master_176	0.0142228	-2.873	1.688
master_177	chr1	4766560	4767271	master_177	-0.0670466	-3.621	2.558
master_178	chr1	4767086	4767687	master_178	-0.00934329	-3.069	1.536
master_179	chr1	4770012	4770810	master_179	0.0112694	-3.16	2.337
master_180	chr1	4770862	4771519	master_180	0.281731	-2.447	1.268
master_181	chr1	4785290	4786051	master_181	0.00678055	-8.706	3.159
master_182	chr1	4807426	4808206	master_182	-0.0233782	-4.532	2.834
master_183	chr1	4813667	4814404	master_183	-0.0202171	-1.479	0.278
master_184	chr1	4819325	4819926	master_184	0.0306457	-1.93	1.177
master_185	chr1	4834623	4835293	master_185	0.000190713	-2.542	0.549
master_186	chr1	4857311	4858093	master_186	0.156743	-5.444	2.578
master_187	chr1	4864087	4864688	master_187	0.193392	-2.644	1.425
master_188	chr1	4873169	4873770	master_188	0.17868	-1.456	0.278
master_189	chr1	4873801	4874402	master_189	0.069995	-1.479	0.278
master_190	chr1	4881280	4881923	master_190	0.0816143	-1.842	0.576
master_191	chr1	4907747	4908598	master_191	-0.0435934	-3.79	1.388
master_192	chr1	4910665	4911788	master_192	-0.085425	-3.996	2.774
master_193	chr1	4911679	4912333	master_193	0.147647	-1.564	2.938
master_194	chr1	4914408	4915009	master_194	-0.0770083	-1.479	0.278
master_195	chr1	4923488	4924239	master_195	0.0403316	-6.436	2.839
master_196	chr1	4925924	4927061	master_196	0.0518373	-1.847	0.837
master_197	chr1	4934830	4935526	master_197	0.077592	-2.254	1.62
master_198	chr1	4947033	4947634	master_198	0.102966	-1.479	0.278
master_199	chr1	4970486	4971135	master_199	0.0647766	-3.603	2.749
master_200	chr1	4987573	4988174	master_200	0	0	0
master_201	chr1	5018319	5019227	master_201	-0.283615	-5.124	2.186
master_202	chr1	5019156	5019909	master_202	-0.0804236	-4.736	2.578
master_203	chr1	5020004	5020605	master_203	-0.00761231	-5.394	2.489
master_204	chr1	5022576	5023273	master_204	0.443746	-5.906	2.783
master_205	chr1	5031500	5032104	master_205	-0.0309831	-3.611	1.676
master_206	chr1	5033036	5033679	master_206	0.233448	-5.501	2.952
master_207	chr1	5045404	5046005	master_207	0	0	0
master_208	chr1	5046291	5047100	master_208	0	0	0
master_209	chr1	5070043	5070972	master_209	0.106412	-4.337	2.962
master_210	chr1	5070949	5071919	master_210	0.129983	-2.023	1.255
master_211	chr1	5082786	5083606	master_211	-0.0981451	-4.443	2.564
master_212	chr1	5106310	5106959	master_212	0.0634838	-1.479	0.278
master_213	chr1	5109349	5109982	master_213	-0.083125	-1.311	0.278
master_214	chr1	5111331	5112124	master_214	0	0	0
master_215	chr1	5128365	5129293	master_215	0.109503	-2.059	1.436
master_216	chr1	5129359	5129960	master_216	0	0	0
master_217	chr1	5131096	5131905	master_217	0.0644487	-1.678	0.59
master_218	chr1	5133899	5134756	master_218	0.084703	-3.069	2.126
master_219	chr1	5159093	5159912	master_219	0.0251954	-2.309	0.992
master_220	chr1	5159904	5160505	master_220	0.11301	-1.643	0.993
master_221	chr1	5165612	5166594	master_221	0	0	0
master_222	chr1	5170054	5170774	master_222	0	0	0
master_223	chr1	5170827	5171460	master_223	0	0	0
master_224	chr1	5176694	5177313	master_224	-0.00730791	-2.946	1.158
master_225	chr1	5177085	5177884	master_225	-0.0155882	-4.11	2.065
master_226	chr1	5183223	5184050	master_226	-0.0118422	-3.202	1.329
master_227	chr1	5206821	5207538	master_227	0.0303278	-1.479	0.278
master_228	chr1	5207442	5208607	master_228	0.0485597	-2.086	0.868
master_229	chr1	5211085	5211686	master_229	0.0619967	-1.479	0.278
master_230	chr1	5228510	5229551	master_230	0.0544986	-1.885	0.591
master_231	chr1	5231820	5232575	master_231	-0.114605	-2.943	2.292
master_232	chr1	5232841	5233516	master_232	-0.0491689	-4.019	2.464
master_233	chr1	5242020	5242621	master_233	0	0	0
master_234	chr1	5242611	5243212	master_234	0	0	0
master_235	chr1	5243073	5243712	master_235	0.0794911	-1.479	0.278
master_236	chr1	5247980	5248581	master_236	0	0	0
master_237	chr1	5249287	5250033	master_237	0.127947	-2.386	0.974
master_238	chr1	5261296	5262143	master_238	-0.26941	-3.675	1.489
master_239	chr1	5265073	5265674	master_239	0.0734737	-1.479	0.278
master_240	chr1	5279025	5279713	master_240	0.096593	-1.99	0.891
master_241	chr1	5281883	5282484	master_241	0	0	0
master_242	chr1	5288019	5288865	master_242	0	0	0
master_243	chr1	5288650	5289251	master_243	0	0	0
master_244	chr1	5296863	5297748	master_244	-0.00527816	-1.479	0.278
master_245	chr1	5297452	5298053	master_245	0.0282496	-2.097	0.886
master_246	chr1	5310975	5311576	master_246	0.0902963	-2.435	1.899
master_247	chr1	5315281	5316280	master_247	0.0252693	-3.023	1.983
master_248	chr1	5319758	5320400	master_248	0.103092	-2.885	1.475
master_249	chr1	5320135	5320736	master_249	0.0668202	-2.461	1.315
master_250	chr1	5334531	5335156	master_250	0.102247	-2.691	1.174
master_251	chr1	5342239	5343128	master_251	0.162451	-1.446	0.278
master_252	chr1	5348701	5349302	master_252	0.0333412	-0.945	0.62
master_253	chr1	5349955	5350556	master_253	0	0	0
master_254	chr1	5377629	5378392	master_254	0.115368	-1.479	0.278
master_255	chr1	5382258	5383030	master_255	0.135848	-3.324	1.545
master_256	chr1	5412346	5412947	master_256	0.0847887	-4.864	2.596
master_257	chr1	5423130	5423835	master_257	0	0	0
master_258	chr1	5430298	5430900	master_258	0	0	0
master_259	chr1	5442714	5443485	master_259	0.081075	-1.456	0.278
master_260	chr1	5450637	5451238	master_260	0	0	0
master_261	chr1	5483940	5484541	master_261	0	0	0
master_262	chr1	5485806	5486407	master_262	0	0	0
master_263	chr1	5492732	5493359	master_263	0	0	0
master_264	chr1	5496946	5497645	master_264	0	0	0
master_265	chr1	5516442	5517069	master_265	0	0	0
master_266	chr1	5538519	5539120	master_266	0	0	0
master_267	chr1	5540012	5540776	master_267	0	0	0
master_268	chr1	5569656	5570332	master_268	0	0	0
master_269	chr1	5578281	5578886	master_269	-0.0885438	-4.904	2.148
master_270	chr1	5584177	5584912	master_270	0.0522222	-0.933	1.196
master_271	chr1	5588033	5589131	master_271	-0.041204	-5.365	2.863
master_272	chr1	5588865	5589466	master_272	0.379065	-5.9	2.916
master_273	chr1	5594448	5595194	master_273	-0.0789209	-4.726	2.653
master_274	chr1	5602121	5602726	master_274	1.10183	-6.46	3.092
master_275	chr1	5618605	5619206	master_275	0	0	0
master_276	chr1	5629836	5630437	master_276	0	0	0
master_277	chr1	5640107	5640876	master_277	0.0603894	-4.762	1.264
master_278	chr1	5653851	5654806	master_278	0	0	0
master_279	chr1	5654853	5655736	master_279	-0.00578604	-2.405	1.987
master_280	chr1	5660231	5660832	master_280	0.0294592	-1.479	0.278
master_281	chr1	5672745	5673346	master_281	0.00167388	-1.479	0.278
master_282	chr1	5674972	5675573	master_282	0.0583484	-4.168	1.757
master_283	chr1	5689184	5689785	master_283	0.056	-2.591	0.956
master_284	chr1	5705115	5705716	master_284	0.00345424	-1.479	0.278
master_285	chr1	5729939	5730540	master_285	0	0	0
master_286	chr1	5749891	5750492	master_286	0	0	0
master_287	chr1	5753271	5753874	master_287	0.0559867	-2.587	0.84
master_288	chr1	5762164	5762765	master_288	0	0	0
master_289	chr1	5764913	5765578	master_289	-0.0551881	-3.09	1.533
master_290	chr1	5778429	5779030	master_290	0	0	0
master_291	chr1	5779352	5779953	master_291	0	0	0
master_292	chr1	5791737	5792338	master_292	0.0988333	-1.479	0.278
master_293	chr1	5794383	5795062	master_293	0	0	0
master_294	chr1	5800082	5800774	master_294	0.134048	-0.959	0.506
master_295	chr1	5819605	5820206	master_295	0.075582	-1.678	0.59
master_296	chr1	5828882	5829592	master_296	-0.0216127	-2.955	1.546
master_297	chr1	5829937	5830538	master_297	0.000236275	-2.823	1.672
master_298	chr1	5849856	5850612	master_298	0.03918	-1.838	0.59
master_299	chr1	5874591	5875347	master_299	0	0	0
master_300	chr1	5894296	5894930	master_300	0.161156	-3.561	2.17
master_301	chr1	5899030	5899631	master_301	-0.0611897	-1.479	0.278
master_302	chr1	5901724	5902325	master_302	0.0169151	-1.479	0.278
master_303	chr1	5915208	5915840	master_303	-0.342653	-3.645	2.032
master_304	chr1	5915831	5917759	master_304	0.504973	-5.289	2.713
master_305	chr1	5917553	5918154	master_305	-0.0993295	-4.86	2.049
master_306	chr1	5936216	5936817	master_306	-0.234522	-1.436	0.278
master_307	chr1	5938781	5939382	master_307	0	0	0
master_308	chr1	5955726	5956528	master_308	0.095	-2.156	2.022
master_309	chr1	5969831	5970432	master_309	0	0	0
master_310	chr1	5976629	5977230	master_310	0	0	0
master_311	chr1	5977043	5977644	master_311	0	0	0
master_312	chr1	5980594	5981195	master_312	0	0	0
master_313	chr1	5989020	5989621	master_313	0.041874	-2.025	0.688
master_314	chr1	5992319	5992920	master_314	0.190375	-1.311	0.278
master_315	chr1	6005805	6006406	master_315	0	0	0
master_316	chr1	6006230	6006894	master_316	0.164701	-2.122	0.909
master_317	chr1	6015458	6016059	master_317	0.00629534	-1.479	0.278
master_318	chr1	6026585	6027381	master_318	0.0446085	-1.479	0.278
master_319	chr1	6039621	6040227	master_319	0	0	0
master_320	chr1	6042000	6042601	master_320	0.183769	-1.408	0.877
master_321	chr1	6052040	6052641	master_321	0.0444093	-1.479	0.278
master_322	chr1	6054051	6054652	master_322	0.157363	-2.801	1.644
master_323	chr1	6056319	6056920	master_323	0	0	0
master_324	chr1	6060774	6061375	master_324	0	0	0
master_325	chr1	6065376	6065977	master_325	0.0270333	-3.057	0.675
master_326	chr1	6066617	6067291	master_326	0.0615137	-1.479	0.278
master_327	chr1	6073362	6074244	master_327	0.100167	-1.456	0.278
master_328	chr1	6076190	6077039	master_328	0.213854	-4.122	2.093
master_329	chr1	6082471	6083072	master_329	0	0	0
master_330	chr1	6093972	6094811	master_330	0.119659	-4.123	2.488
master_331	chr1	6120045	6120646	master_331	0	0	0
master_332	chr1	6126302	6126903	master_332	0	0	0
master_333	chr1	6134852	6135609	master_333	0.0403102	-1.68	0.589
master_334	chr1	6152434	6153035	master_334	0.021985	-1.479	0.278
master_335	chr1	6166561	6167353	master_335	0	0	0
master_336	chr1	6178485	6179193	master_336	0.069661	-1.788	0.622
master_337	chr1	6184620	6185221	master_337	0	0	0
master_338	chr1	6188286	6188958	master_338	0.0518646	-1.479	0.278
master_339	chr1	6214311	6215120	master_339	0.184345	-4.558	2.649
master_340	chr1	6236539	6237213	master_340	0.0544569	-1.479	0.278
master_341	chr1	6269786	6270626	master_341	-0.0235092	-2.208	1.357
master_342	chr1	6272069	6272705	master_342	0.0361604	-4.411	2.745
master_343	chr1	6280603	6281204	master_343	0.0517521	-2.183	1.846
master_344	chr1	6282246	6283145	master_344	0.118396	-3.599	1.863
master_345	chr1	6285617	6286268	master_345	0.0681797	-2.825	0.847
master_346	chr1	6306496	6307166	master_346	0.179581	-5.944	2.228
master_347	chr1	6320445	6321046	master_347	0.0525337	-1.479	0.799
master_348	chr1	6339583	6340184	master_348	0	0	0
master_349	chr1	6358733	6359774	master_349	-0.239346	-3.899	1.929
master_350	chr1	6359792	6360523	master_350	-0.0498249	-5.978	1.506
master_351	chr1	6361800	6362452	master_351	-0.0163359	-2.273	0.808
master_352	chr1	6363728	6364329	master_352	-0.00888352	-2.329	0.841
master_353	chr1	6382508	6383273	master_353	0.0293084	-2.422	1.259
master_354	chr1	6400530	6401152	master_354	-0.00589712	-3.358	1.514
master_355	chr1	6401250	6401851	master_355	0.135432	-1.896	1.254
master_356	chr1	6405932	6407088	master_356	-0.0835952	-3.985	1.608
master_357	chr1	6408182	6408833	master_357	0.0738804	-2.346	0.895
master_358	chr1	6409585	6410186	master_358	0.0412146	-1.678	0.59
master_359	chr1	6419681	6420282	master_359	0	0	0
master_360	chr1	6441030	6441862	master_360	0.0345283	-1.479	0.628
master_361	chr1	6447920	6448521	master_361	0.0498869	-5.1	3.061
master_362	chr1	6482189	6482790	master_362	-0.0714592	-2.563	1.879
master_363	chr1	6482845	6483446	master_363	-0.268747	-6.315	2.378
master_364	chr1	6483252	6484023	master_364	0.21594	-5.192	2.957
master_365	chr1	6499381	6499982	master_365	0.0955591	-2.008	0.712
master_366	chr1	6506196	6506797	master_366	0.122963	-2.626	0.555
master_367	chr1	6510468	6511069	master_367	0.453048	-4.558	3.098
master_368	chr1	6517186	6517887	master_368	0	0	0
master_369	chr1	6525472	6526073	master_369	-0.0340932	-5.944	2.236
master_370	chr1	6529445	6530046	master_370	-0.041792	-1.479	0.278
master_371	chr1	6538444	6539106	master_371	0.344092	-1.803	2.708
master_372	chr1	6547096	6547777	master_372	0.561952	-2.277	2.533
master_373	chr1	6547773	6548374	master_373	0.111886	-0.9	1.822
master_374	chr1	6562003	6562833	master_374	0	0	0
master_375	chr1	6568493	6569186	master_375	0.15146	-2.148	1.306
master_376	chr1	6572881	6573482	master_376	0.107242	-1.767	1.579
master_377	chr1	6575515	6576116	master_377	0.027624	-1.479	0.278
master_378	chr1	6584464	6585152	master_378	0.499734	-5.6	3.211
master_379	chr1	6592977	6593578	master_379	0.264998	-4.425	3.139
master_380	chr1	6604711	6605449	master_380	0.578057	-5.693	3.211
master_381	chr1	6607086	6607734	master_381	0.0556435	-1.479	0.278
master_382	chr1	6631654	6632288	master_382	0.303457	-0.785	0.57
master_383	chr1	6644685	6645355	master_383	0	0	0
master_384	chr1	6674114	6674715	master_384	-0.00128105	-1.479	0.278
master_385	chr1	6674824	6675444	master_385	0	0	0
master_386	chr1	6682222	6682823	master_386	0.00996506	-1.479	0.278
master_387	chr1	6687328	6687964	master_387	0.142269	-1.479	0.278
master_388	chr1	6694336	6694942	master_388	0	0	0
master_389	chr1	6699468	6700181	master_389	0	0	0
master_390	chr1	6700415	6701171	master_390	-0.0581643	-2.465	1.4
master_391	chr1	6717672	6718344	master_391	0.036125	-3.061	1.092
master_392	chr1	6719033	6719634	master_392	0.0727628	-1.96	1.484
master_393	chr1	6729045	6730334	master_393	1.67167	-3.99	3.187
master_394	chr1	6733727	6734430	master_394	1.70832	-3.547	3.188
master_395	chr1	6734615	6735216	master_395	1.83084	-2.712	3.296
master_396	chr1	6757378	6758059	master_396	2.49547	-1.265	3.296
master_397	chr1	6760332	6761162	master_397	1.00751	-3.966	2.803
master_398	chr1	6761048	6761831	master_398	0.649876	-3.911	2.803
master_399	chr1	6769923	6770524	master_399	0.354348	-3.529	3.157
master_400	chr1	6792462	6793063	master_400	0.0739334	-1.479	0.278
master_401	chr1	6799876	6800582	master_401	1.49312	-2.814	3.296
master_402	chr1	6800450	6801098	master_402	1.88227	-3.727	3.296
master_403	chr1	6804554	6805155	master_403	-0.129661	-3.929	2.95
master_404	chr1	6804956	6805714	master_404	0.286739	-3.274	3.015
master_405	chr1	6810140	6810953	master_405	0.321911	-3.073	3.211
master_406	chr1	6811317	6811948	master_406	0.0699017	-2.368	2.146
master_407	chr1	6819742	6820786	master_407	0.475528	-4.917	3.242
master_408	chr1	6824218	6824819	master_408	-0.0589268	-4.804	2.507
master_409	chr1	6824900	6825501	master_409	0.26009	-3.836	3.079
master_410	chr1	6829515	6830116	master_410	0.00304825	-2.255	1.321
master_411	chr1	6836246	6836847	master_411	-0.05578	-2.186	1.412
master_412	chr1	6845278	6845879	master_412	0.610261	-4.364	3.154
master_413	chr1	6857120	6857721	master_413	0.180602	-5.228	3.035
master_414	chr1	6858878	6859479	master_414	1.09124	-3.168	3.296
master_415	chr1	6862214	6862830	master_415	0.0769562	-5.947	2.413
master_416	chr1	6866698	6867516	master_416	0.0614866	-1.676	0.586
master_417	chr1	6890723	6891324	master_417	-0.126983	-3.367	1.44
master_418	chr1	6903327	6903928	master_418	0.0145557	-1.479	0.278
master_419	chr1	6904507	6905108	master_419	0.0227521	-1.479	0.278
master_420	chr1	6907220	6908010	master_420	0.0752873	-2.394	1.18
master_421	chr1	6911252	6912004	master_421	0	0	0
master_422	chr1	6916312	6916913	master_422	0.21597	-2.176	0.936
master_423	chr1	6927826	6928444	master_423	-0.00280259	-3.547	2.141
master_424	chr1	6928525	6929508	master_424	0.123931	-4.375	2.984
master_425	chr1	6937302	6937903	master_425	0	0	0
master_426	chr1	6945798	6946505	master_426	0.111128	-1.479	0.278
master_427	chr1	6966314	6966915	master_427	0.0302429	-1.845	0.591
master_428	chr1	6967322	6967923	master_428	0.231534	-2.73	2.544
master_429	chr1	6980649	6981276	master_429	0	0	0
master_430	chr1	6984738	6985339	master_430	0	0	0
master_431	chr1	7010064	7010882	master_431	0.0415484	-1.505	1.353
master_432	chr1	7011008	7011609	master_432	0	0	0
master_433	chr1	7017577	7018224	master_433	0.00720506	-1.479	0.278
master_434	chr1	7040446	7041047	master_434	0	0	0
master_435	chr1	7060555	7061156	master_435	0	0	0
master_436	chr1	7073282	7073883	master_436	0.0416923	-1.479	0.278
master_437	chr1	7079592	7080193	master_437	0	0	0
master_438	chr1	7088473	7089291	master_438	-0.133814	-4.926	1.479
master_439	chr1	7102534	7103212	master_439	0.0442021	-1.718	0.891
master_440	chr1	7104925	7105687	master_440	0.00932415	-3.789	2.494
master_441	chr1	7112669	7113738	master_441	0.0344177	-1.479	0.278
master_442	chr1	7117783	7118504	master_442	0.0391551	-1.479	0.278
master_443	chr1	7124594	7125195	master_443	0	0	0
master_444	chr1	7129574	7130175	master_444	0	0	0
master_445	chr1	7131031	7131632	master_445	0	0	0
master_446	chr1	7133112	7133713	master_446	0	0	0
master_447	chr1	7137981	7139233	master_447	0.0251158	-2.501	1.227
master_448	chr1	7138978	7139675	master_448	-0.00619369	-2.257	1.218
master_449	chr1	7148154	7149049	master_449	-0.0876402	-5.049	2.467
master_450	chr1	7154880	7155540	master_450	0.957535	-2.256	3.14
master_451	chr1	7168127	7168824	master_451	0.0608824	-1.847	1.232
master_452	chr1	7170808	7171489	master_452	0.29049	-3.691	2.83
master_453	chr1	7177426	7178200	master_453	0.14164	-1.79	1.051
master_454	chr1	7180486	7181318	master_454	0	0	0
master_455	chr1	7186648	7187249	master_455	0.0516954	-1.446	0.278
master_456	chr1	7199439	7200040	master_456	0	0	0
master_457	chr1	7204634	7205496	master_457	0.0272795	-1.479	0.278
master_458	chr1	7205988	7207058	master_458	-0.0090757	-1.479	0.278
master_459	chr1	7214327	7214928	master_459	0	0	0
master_460	chr1	7218703	7219304	master_460	0.121393	-2.911	1.942
master_461	chr1	7219869	7220938	master_461	-0.00537699	-1.479	0.278
master_462	chr1	7236756	7237384	master_462	0	0	0
master_463	chr1	7249909	7250510	master_463	0.029168	-3.203	0.969
master_464	chr1	7259375	7259990	master_464	0	0	0
master_465	chr1	7261088	7261689	master_465	0	0	0
master_466	chr1	7266186	7266787	master_466	0	0	0
master_467	chr1	7271566	7272373	master_467	0.017541	-0.958	0.507
master_468	chr1	7287588	7288189	master_468	0	0	0
master_469	chr1	7292890	7293705	master_469	0	0	0
master_470	chr1	7294109	7294710	master_470	0	0	0
master_471	chr1	7307860	7308557	master_471	0	0	0
master_472	chr1	7308804	7309920	master_472	0	0	0
master_473	chr1	7326691	7327292	master_473	0.186667	-1.313	0.278
master_474	chr1	7349111	7349870	master_474	0.160238	-1.678	0.59
master_475	chr1	7354778	7355379	master_475	0.139412	-1.695	0.59
master_476	chr1	7359778	7360446	master_476	0.098006	-1.824	0.961
master_477	chr1	7362369	7363182	master_477	0.217909	-1.678	1.021
master_478	chr1	7382268	7382869	master_478	0.0691681	-1.479	0.278
master_479	chr1	7397533	7398502	master_479	0	0	0
master_480	chr1	7412642	7413243	master_480	0.0272557	-0.837	0.578
master_481	chr1	7429244	7429845	master_481	0.211922	-3.098	1.176
master_482	chr1	7433395	7433996	master_482	0	0	0
master_483	chr1	7456590	7457191	master_483	-0.00725457	-1.479	0.278
master_484	chr1	7470401	7471356	master_484	0.0370061	-1.728	0.939
master_485	chr1	7488153	7488930	master_485	0.0277413	-1.479	0.278
master_486	chr1	7497967	7498620	master_486	-0.0411218	-1.479	0.278
master_487	chr1	7498397	7498998	master_487	0	0	0
master_488	chr1	7498901	7499802	master_488	0.0139732	-1.479	0.278
master_489	chr1	7503727	7504353	master_489	0	0	0
master_490	chr1	7518553	7519337	master_490	0.28775	-0.881	0.537
master_491	chr1	7523342	7524069	master_491	0.0303464	-2.196	1.754
master_492	chr1	7534923	7535729	master_492	0.0935856	-1.804	0.622
master_493	chr1	7543188	7544014	master_493	-0.0438898	-2.726	1.041
master_494	chr1	7548105	7548707	master_494	0.25698	-2.967	1.5
master_495	chr1	7557141	7557742	master_495	0	0	0
master_496	chr1	7573994	7574802	master_496	0	0	0
master_497	chr1	7578795	7579396	master_497	0.126847	-1.493	0.774
master_498	chr1	7580191	7580792	master_498	0	0	0
master_499	chr1	7585603	7586204	master_499	0	0	0
master_500	chr1	7591532	7592133	master_500	0.0128053	-2.139	1.35
master_501	chr1	7612048	7612720	master_501	0	0	0
master_502	chr1	7629589	7630190	master_502	0	0	0
master_503	chr1	7634048	7634814	master_503	0.180781	-2.571	1.103
master_504	chr1	7649587	7650188	master_504	0	0	0
master_505	chr1	7651982	7652639	master_505	0	0	0
master_506	chr1	7654365	7654966	master_506	0	0	0
master_507	chr1	7658828	7659593	master_507	0	0	0
master_508	chr1	7663879	7664497	master_508	-0.00185922	-1.479	0.526
master_509	chr1	7667640	7668241	master_509	0	0	0
master_510	chr1	7671302	7671903	master_510	0	0	0
master_511	chr1	7680712	7681313	master_511	0	0	0
master_512	chr1	7682339	7682968	master_512	0	0	0
master_513	chr1	7683726	7684364	master_513	0.0890215	-0.837	0.578
master_514	chr1	7691277	7692099	master_514	0.0778053	-1.902	0.783
master_515	chr1	7707245	7707894	master_515	0	0	0
master_516	chr1	7709256	7709857	master_516	0	0	0
master_517	chr1	7709807	7710426	master_517	0	0	0
master_518	chr1	7712795	7713450	master_518	-0.0390901	-1.479	0.278
master_519	chr1	7731093	7731694	master_519	-0.0449942	-1.479	0.278
master_520	chr1	7737171	7737772	master_520	0	0	0
master_521	chr1	7741869	7742470	master_521	0	0	0
master_522	chr1	7750555	7751176	master_522	0.0191746	-1.851	0.592
master_523	chr1	7758649	7759534	master_523	-0.00142657	-1.479	0.278
master_524	chr1	7767372	7767973	master_524	0.0637238	-1.893	1.325
master_525	chr1	7776053	7776706	master_525	0	0	0
master_526	chr1	7777179	7778156	master_526	0	0	0
master_527	chr1	7779244	7780010	master_527	-0.0422049	-1.479	0.278
master_528	chr1	7783424	7784025	master_528	-0.0222646	-1.479	0.278
master_529	chr1	7785232	7785833	master_529	0.00721631	-1.479	0.278
master_530	chr1	7798784	7799385	master_530	0	0	0
master_531	chr1	7835816	7836417	master_531	-0.103072	-1.479	0.278
master_532	chr1	7838290	7838891	master_532	0	0	0
master_533	chr1	7843327	7843928	master_533	0	0	0
master_534	chr1	7861321	7862009	master_534	0.0927842	-1.479	0.278
master_535	chr1	7867236	7867837	master_535	0	0	0
master_536	chr1	7877632	7878233	master_536	-0.0790632	-1.479	0.278
master_537	chr1	7883052	7883653	master_537	0	0	0
master_538	chr1	7888594	7889195	master_538	0	0	0
master_539	chr1	7901896	7902497	master_539	0.0045	-1.315	0.278
master_540	chr1	7906962	7907563	master_540	0	0	0
master_541	chr1	7927983	7928584	master_541	0	0	0
master_542	chr1	7928839	7929602	master_542	0	0	0
master_543	chr1	7936170	7936821	master_543	0.0208	-1.456	0.278
master_544	chr1	7944362	7944963	master_544	0	0	0
master_545	chr1	7949722	7950323	master_545	-0.0654779	-1.456	0.278
master_546	chr1	7952061	7952684	master_546	-0.0160687	-1.479	0.278
master_547	chr1	7955506	7956107	master_547	0.012174	-1.414	0.833
master_548	chr1	7956117	7956719	master_548	0	0	0
master_549	chr1	7964183	7964888	master_549	0	0	0
master_550	chr1	7972070	7972825	master_550	0.0358563	-2.019	0.703
master_551	chr1	7972613	7973214	master_551	0.034	-1.479	0.278
master_552	chr1	7982610	7983333	master_552	0	0	0
master_553	chr1	8007140	8007821	master_553	0.0311538	-1.645	0.604
master_554	chr1	8014421	8015022	master_554	0	0	0
master_555	chr1	8019165	8019766	master_555	-0.0255458	-1.77	0.669
master_556	chr1	8021292	8021893	master_556	0	0	0
master_557	chr1	8040349	8040950	master_557	0.0173889	-1.446	0.606
master_558	chr1	8063256	8064017	master_558	-0.0323201	-1.654	0.592
master_559	chr1	8067765	8068462	master_559	0	0	0
master_560	chr1	8083474	8084075	master_560	0.0129487	-1.456	0.278
master_561	chr1	8087869	8088470	master_561	-0.00344466	-1.479	0.278
master_562	chr1	8089344	8089945	master_562	0	0	0
master_563	chr1	8089667	8090270	master_563	0	0	0
master_564	chr1	8104399	8105000	master_564	0	0	0
master_565	chr1	8122420	8123021	master_565	-0.0623247	-1.456	0.278
master_566	chr1	8129376	8129977	master_566	0	0	0
master_567	chr1	8132766	8133371	master_567	0.0351371	-1.479	0.278
master_568	chr1	8134848	8135541	master_568	0	0	0
master_569	chr1	8138201	8138802	master_569	0	0	0
master_570	chr1	8141049	8141650	master_570	-0.0155158	-1.479	0.278
master_571	chr1	8155770	8156371	master_571	0	0	0
master_572	chr1	8163380	8163981	master_572	0	0	0
master_573	chr1	8171355	8171959	master_573	0.00388907	-1.479	0.278
master_574	chr1	8179481	8180157	master_574	0	0	0
master_575	chr1	8185499	8186100	master_575	0	0	0
master_576	chr1	8187149	8187943	master_576	0.0283302	-1.479	1.15
master_577	chr1	8188490	8189478	master_577	0.00681275	-1.479	0.278
master_578	chr1	8197394	8197999	master_578	0.037912	-1.456	0.278
master_579	chr1	8204989	8205590	master_579	-0.0171364	-1.479	0.278
master_580	chr1	8206281	8206882	master_580	0.086913	-1.446	0.278
master_581	chr1	8209396	8209997	master_581	0	0	0
master_582	chr1	8248756	8249457	master_582	0	0	0
master_583	chr1	8262155	8262812	master_583	0	0	0
master_584	chr1	8288031	8288662	master_584	-0.0508817	-1.479	0.278
master_585	chr1	8301281	8301882	master_585	-0.0135691	-1.479	0.278
master_586	chr1	8304843	8305520	master_586	0	0	0
master_587	chr1	8320273	8320984	master_587	-0.0296892	-1.479	0.278
master_588	chr1	8331663	8332264	master_588	0	0	0
master_589	chr1	8379915	8380983	master_589	0	0	0
master_590	chr1	8382563	8383283	master_590	0	0	0
master_591	chr1	8387072	8387673	master_591	0	0	0
master_592	chr1	8395632	8396249	master_592	0	0	0
master_593	chr1	8410376	8410990	master_593	0	0	0
master_594	chr1	8410735	8411481	master_594	0	0	0
master_595	chr1	8431641	8432242	master_595	-0.0902895	-1.479	0.278
master_596	chr1	8447751	8448352	master_596	0.320213	-3.065	2.303
master_597	chr1	8468442	8469225	master_597	0.253446	-1.437	0.922
master_598	chr1	8470740	8471497	master_598	-0.0685096	-1.456	0.278
master_599	chr1	8496227	8496860	master_599	0.196367	-2.678	1.677
master_600	chr1	8559835	8560499	master_600	0.010212	-1.479	0.278
master_601	chr1	8581938	8582539	master_601	0	0	0
master_602	chr1	8582342	8582943	master_602	-0.132466	-2.621	1.404
master_603	chr1	8582688	8583612	master_603	0.120132	-3.243	2.222
master_604	chr1	8587041	8587776	master_604	0	0	0
master_605	chr1	8664036	8664637	master_605	0.0870151	-2.091	0.743
master_606	chr1	8678637	8679269	master_606	0.0074557	-3.898	2.363
master_607	chr1	8679231	8679832	master_607	-0.0418636	-3.898	2.076
master_608	chr1	8683604	8684205	master_608	0.0420436	-0.958	0.507
master_609	chr1	8732709	8733313	master_609	0	0	0
master_610	chr1	8744914	8745633	master_610	0.113078	-1.436	0.278
master_611	chr1	8780900	8781556	master_611	-0.0290594	-2.522	1.54
master_612	chr1	8785967	8786568	master_612	0.0181198	-1.479	0.278
master_613	chr1	8788054	8788655	master_613	0	0	0
master_614	chr1	8832984	8833585	master_614	0	0	0
master_615	chr1	8842653	8843254	master_615	0.0409734	-2.437	1.46
master_616	chr1	8856800	8857401	master_616	0.20101	-1.504	0.749
master_617	chr1	8859018	8859704	master_617	0.0484351	-1.562	0.73
master_618	chr1	8867592	8868289	master_618	0	0	0
master_619	chr1	8874031	8874632	master_619	0	0	0
master_620	chr1	8874366	8875091	master_620	0	0	0
master_621	chr1	8881501	8882102	master_621	0	0	0
master_622	chr1	8902649	8903250	master_622	0	0	0
master_623	chr1	8921567	8922168	master_623	0.0453993	-1.669	0.61
master_624	chr1	8925291	8926128	master_624	0.115858	-1.479	0.278
master_625	chr1	8936482	8937107	master_625	0	0	0
master_626	chr1	8936887	8937488	master_626	0	0	0
master_627	chr1	8940512	8941242	master_627	0	0	0
master_628	chr1	8944773	8945374	master_628	0.0219601	-2.536	1.073
master_629	chr1	8947453	8948477	master_629	-0.0563398	-3.405	1.771
master_630	chr1	8976529	8977130	master_630	0	0	0
master_631	chr1	8999099	8999700	master_631	0.0669121	-1.446	0.278
master_632	chr1	9072601	9073379	master_632	0	0	0
master_633	chr1	9082144	9082745	master_633	0	0	0
master_634	chr1	9111553	9112154	master_634	-0.0013594	-1.479	0.278
master_635	chr1	9125206	9125989	master_635	0.0705976	-1.824	0.59
master_636	chr1	9157012	9157628	master_636	0.0605601	-2.89	1.166
master_637	chr1	9167884	9168485	master_637	0.0875023	-2.658	1.344
master_638	chr1	9168232	9168919	master_638	-0.0322402	-2.815	1.344
master_639	chr1	9171651	9172267	master_639	0.114137	-2.459	2.018
master_640	chr1	9172155	9172824	master_640	0.334567	-3.201	2.27
master_641	chr1	9182236	9182837	master_641	0	0	0
master_642	chr1	9188976	9189691	master_642	0.0286769	-2.451	0.82
master_643	chr1	9192042	9192643	master_643	0	0	0
master_644	chr1	9205388	9206066	master_644	0.142617	-2.637	2.457
master_645	chr1	9207436	9208058	master_645	0.00175241	-3.185	1.253
master_646	chr1	9210014	9210766	master_646	0.0539388	-1.479	0.278
master_647	chr1	9236931	9237934	master_647	0	0	0
master_648	chr1	9240577	9241360	master_648	0	0	0
master_649	chr1	9248413	9249014	master_649	0.104607	-4.066	2.037
master_650	chr1	9251995	9252596	master_650	0	0	0
master_651	chr1	9252947	9253548	master_651	0	0	0
master_652	chr1	9258551	9259222	master_652	0.350285	-1.649	1.247
master_653	chr1	9289416	9290252	master_653	0.112585	-5.111	1.779
master_654	chr1	9298587	9299196	master_654	0.175695	-3.415	2.397
master_655	chr1	9299020	9300201	master_655	-0.166247	-3.507	2.15
master_656	chr1	9313953	9314560	master_656	0.0941844	-1.479	0.278
master_657	chr1	9327260	9327861	master_657	0	0	0
master_658	chr1	9356745	9357346	master_658	0.25125	0	0.271
master_659	chr1	9358128	9358729	master_659	0.0461547	-1.479	0.278
master_660	chr1	9361249	9361850	master_660	0.121698	-1.479	0.278
master_661	chr1	9371627	9372311	master_661	0	0	0
master_662	chr1	9373820	9374421	master_662	0	0	0
master_663	chr1	9384663	9385289	master_663	-0.0172979	-1.479	0.278
master_664	chr1	9385581	9386182	master_664	0	0	0
master_665	chr1	9407696	9408379	master_665	0.22265	-0.965	0.278
master_666	chr1	9430265	9430866	master_666	0.113548	-0.968	0.502
master_667	chr1	9448751	9449454	master_667	0	0	0
master_668	chr1	9469151	9470134	master_668	0.0103444	-1.738	0.763
master_669	chr1	9469927	9470596	master_669	0	0	0
master_670	chr1	9478323	9478924	master_670	0.116899	-1.456	0.278
master_671	chr1	9536033	9536634	master_671	0	0	0
master_672	chr1	9544985	9545777	master_672	0.440098	-5.1	3.284
master_673	chr1	9547828	9548467	master_673	0.0352551	-2.709	2.397
master_674	chr1	9554055	9554987	master_674	0.371399	-4.597	3.274
master_675	chr1	9557044	9557645	master_675	0.146281	-3.591	3.296
master_676	chr1	9558058	9558659	master_676	0.284379	-4.959	3.15
master_677	chr1	9564280	9565030	master_677	0.190637	-5.53	3.142
master_678	chr1	9569817	9570418	master_678	0.242637	-3.242	3.274
master_679	chr1	9570143	9570871	master_679	0.648234	-3.242	3.296
master_680	chr1	9573031	9573711	master_680	-0.0357265	-3.299	2.767
master_681	chr1	9577329	9577970	master_681	0.122169	-2.411	3.069
master_682	chr1	9577783	9578384	master_682	0.436057	-3.938	3.088
master_683	chr1	9578659	9579260	master_683	0.726321	-3.724	2.965
master_684	chr1	9591684	9592465	master_684	-0.00978361	-3.945	2.078
master_685	chr1	9600904	9601975	master_685	0.904858	-4.171	3.269
master_686	chr1	9601975	9602828	master_686	0.0679097	-5.266	2.836
master_687	chr1	9609133	9609870	master_687	0.0184091	-1.578	0.666
master_688	chr1	9609769	9610499	master_688	0.0128333	-1.578	0.666
master_689	chr1	9610260	9611096	master_689	0.0279787	-1.479	0.278
master_690	chr1	9611396	9612105	master_690	0.18257	-4.155	2.828
master_691	chr1	9612975	9613712	master_691	0.0995509	-5.93	3.183
master_692	chr1	9616061	9616746	master_692	0.20474	-4.017	2.921
master_693	chr1	9619285	9619982	master_693	0.297174	-3.828	3.13
master_694	chr1	9621041	9621717	master_694	-0.158478	-5.847	2.996
master_695	chr1	9622200	9623047	master_695	0.148864	-5.357	3.185
master_696	chr1	9627098	9628012	master_696	0.418955	-4.549	3.173
master_697	chr1	9629868	9630705	master_697	0.239146	-4.64	3.173
master_698	chr1	9641952	9642650	master_698	-0.0778195	-4.077	2.231
master_699	chr1	9644945	9645546	master_699	0.0799634	-4.808	2.659
master_700	chr1	9645278	9646373	master_700	0.113393	-4.808	3.003
master_701	chr1	9648578	9649179	master_701	0.0786506	-5.448	2.935
master_702	chr1	9649056	9649809	master_702	0.0938685	-5.783	2.957
master_703	chr1	9700082	9701102	master_703	0.503579	-8.014	3.061
master_704	chr1	9736416	9737017	master_704	0.342653	-1.597	3.197
master_705	chr1	9747605	9748857	master_705	1.50497	-4.988	3.296
master_706	chr1	9768466	9769067	master_706	0	0	0
master_707	chr1	9772629	9773574	master_707	0.156804	-2.678	1.635
master_708	chr1	9790339	9791003	master_708	0.11555	-2.512	0.832
master_709	chr1	9797886	9798687	master_709	-0.184119	-5.337	2.567
master_710	chr1	9804304	9805100	master_710	0.037777	-1.479	0.278
master_711	chr1	9812069	9812707	master_711	0.143856	-3.987	1.322
master_712	chr1	9815542	9816390	master_712	0.351348	-3.492	3.092
master_713	chr1	9823196	9824194	master_713	0.113913	-3.11	1.65
master_714	chr1	9833171	9833772	master_714	-0.0259085	-3.801	2.334
master_715	chr1	9838646	9839309	master_715	0.196958	-1.445	1.13
master_716	chr1	9847570	9848184	master_716	-0.0579397	-6.129	2.164
master_717	chr1	9847995	9848820	master_717	-0.218219	-6.129	2.558
master_718	chr1	9857518	9858119	master_718	0.0748448	-3.108	1.894
master_719	chr1	9859017	9859776	master_719	0.0421726	-3.323	1.566
master_720	chr1	9859715	9860316	master_720	0.0302612	-2.599	1.367
master_721	chr1	9862200	9862895	master_721	0.0171784	-1.479	0.278
master_722	chr1	9891585	9892419	master_722	0.121376	-2.882	2.184
master_723	chr1	9908306	9909103	master_723	-0.305892	-5.861	1.471
master_724	chr1	9943634	9944486	master_724	0.0608134	-2.887	1.468
master_725	chr1	9966779	9967772	master_725	0.237128	-5.641	2.988
master_726	chr1	9967627	9968659	master_726	0.0366851	-3.314	2.812
master_727	chr1	9988603	9989204	master_727	1.57368	-2.171	3.223
master_728	chr1	9991565	9992295	master_728	0.0946356	-5	2.087
master_729	chr1	9993637	9994300	master_729	0.102992	-1.854	2.593
master_730	chr1	9997584	9998368	master_730	0.0651687	-1.479	0.278
master_731	chr1	10007139	10007740	master_731	0.15794	-2.895	0.745
master_732	chr1	10008581	10009641	master_732	-0.0780812	-5.613	2.235
master_733	chr1	10014336	10014994	master_733	0.114065	-3.079	2.272
master_734	chr1	10015693	10016508	master_734	0.038416	-1.479	0.278
master_735	chr1	10022890	10023491	master_735	0.0444692	-1.479	0.278
master_736	chr1	10037665	10038438	master_736	0.487371	-5.982	3.274
master_737	chr1	10039363	10040441	master_737	-0.225604	-5.931	2.594
master_738	chr1	10054232	10054833	master_738	0.0238669	-1.479	0.278
master_739	chr1	10055447	10056048	master_739	0.0235241	-1.479	0.278
master_740	chr1	10057653	10058400	master_740	0.149669	-3.086	2.675
master_741	chr1	10060664	10061265	master_741	-0.0287354	-3.132	2.109
master_742	chr1	10087146	10087897	master_742	0.00543675	-4.152	2.925
master_743	chr1	10089360	10090080	master_743	0.0918254	-2.214	1.741
master_744	chr1	10102038	10102721	master_744	0.0462373	-1.872	1.66
master_745	chr1	10115539	10116437	master_745	0.0617339	-3.78	3.079
master_746	chr1	10116280	10117031	master_746	0.253216	-3.233	3.042
master_747	chr1	10123848	10124478	master_747	0	0	0
master_748	chr1	10126564	10127165	master_748	0.00736273	-4.433	2.409
master_749	chr1	10127147	10127810	master_749	0.417735	-2.399	2.79
master_750	chr1	10130536	10131414	master_750	-0.0727836	-2.428	1.711
master_751	chr1	10131693	10132294	master_751	-0.0568319	-3.005	2.244
master_752	chr1	10132504	10133165	master_752	0.169012	-2.553	3.185
master_753	chr1	10133668	10134269	master_753	0.380316	-2.252	3.234
master_754	chr1	10135685	10136354	master_754	0.522016	-5.921	3.185
master_755	chr1	10139184	10139926	master_755	-0.111651	-5.91	2.457
master_756	chr1	10141045	10142527	master_756	-0.00262551	-3.993	2.937
master_757	chr1	10144260	10144861	master_757	0.440824	-3.558	3.238
master_758	chr1	10145179	10145913	master_758	-0.135612	-5.162	2.642
master_759	chr1	10149232	10149833	master_759	-0.0367005	-3.078	1.308
master_760	chr1	10150414	10151133	master_760	0.0255216	-4.002	2.096
master_761	chr1	10151218	10151879	master_761	0.11359	-3.379	2.824
master_762	chr1	10157089	10157808	master_762	0.048637	-3.853	3.092
master_763	chr1	10157996	10158597	master_763	0.30608	-4.738	3.296
master_764	chr1	10164845	10165579	master_764	0.0617493	-1.479	0.729
master_765	chr1	10170936	10171711	master_765	0.244861	-3.879	2.592
master_766	chr1	10188477	10189118	master_766	0.625139	-3.261	3.246
master_767	chr1	10193377	10193978	master_767	-0.111203	-4.333	1.78
master_768	chr1	10194792	10195393	master_768	0.0261481	-2.144	1.797
master_769	chr1	10207778	10208379	master_769	0.0912213	-1.737	1.124
master_770	chr1	10210897	10211498	master_770	0.0756123	-1.811	1.241
master_771	chr1	10226924	10227525	master_771	0.0107787	-2.283	1.195
master_772	chr1	10232693	10233476	master_772	0.479056	-4.922	2.718
master_773	chr1	10238973	10239731	master_773	0	0	0
master_774	chr1	10244466	10245067	master_774	0.0615391	-1.937	1.189
master_775	chr1	10247099	10247700	master_775	0.196105	-3.429	2.545
master_776	chr1	10247488	10248267	master_776	0.154502	-3.479	2.545
master_777	chr1	10249521	10250122	master_777	0.233022	-1.491	2.463
master_778	chr1	10255447	10256048	master_778	0.0277171	-4.493	2.413
master_779	chr1	10259510	10260111	master_779	0.0276843	-1.479	0.278
master_780	chr1	10279005	10279897	master_780	0.247216	-3.828	2.836
master_781	chr1	10285162	10285982	master_781	0.00738659	-1.547	0.532
master_782	chr1	10286579	10287334	master_782	0.111719	-3.419	2.568
master_783	chr1	10294582	10295183	master_783	0.066297	-1.479	0.278
master_784	chr1	10304188	10304880	master_784	0.100023	-1.606	0.951
master_785	chr1	10317409	10318043	master_785	0	0	0
master_786	chr1	10327830	10328431	master_786	0.282499	-3.71	2.708
master_787	chr1	10329162	10329763	master_787	0.470203	-3.19	2.913
master_788	chr1	10344844	10345873	master_788	0.0585077	-1.479	0.634
master_789	chr1	10358512	10359113	master_789	0	0	0
master_790	chr1	10366557	10367219	master_790	0	0	0
master_791	chr1	10378103	10378704	master_791	0.542674	-2.639	3.169
master_792	chr1	10382479	10383279	master_792	0	0	0
master_793	chr1	10403454	10404103	master_793	0.0702234	-5.758	2.64
master_794	chr1	10429696	10430297	master_794	0.428649	-3.273	2.966
master_795	chr1	10430909	10431510	master_795	0.10591	-2.742	2.536
master_796	chr1	10450103	10450704	master_796	0.200484	-1.412	1.876
master_797	chr1	10453365	10454115	master_797	0.0775347	-1.479	0.278
master_798	chr1	10461072	10461673	master_798	0	0	0
master_799	chr1	10468775	10469401	master_799	0.0107925	-1.436	0.278
master_800	chr1	10484475	10485076	master_800	0.0503411	-4.215	2.767
master_801	chr1	10486202	10486803	master_801	0.301501	-3.302	2.943
master_802	chr1	10486816	10487455	master_802	0.355582	-3.389	2.982
master_803	chr1	10488150	10488751	master_803	-0.196824	-3.678	2.87
master_804	chr1	10489195	10489843	master_804	0.319617	-4.794	2.907
master_805	chr1	10501433	10502034	master_805	0.0916339	-2.751	1.933
master_806	chr1	10514368	10515187	master_806	0.330329	-1.681	2.429
master_807	chr1	10534662	10535725	master_807	0.0550563	-1.479	0.278
master_808	chr1	10543216	10543953	master_808	0.1047	-1.479	0.278
master_809	chr1	10544671	10545418	master_809	0.0303435	-3.144	1.273
master_810	chr1	10555806	10556407	master_810	0.0172745	-1.479	1.045
master_811	chr1	10559937	10560538	master_811	0.140956	-1.571	1.079
master_812	chr1	10570651	10571361	master_812	0.0524761	-2.209	1.86
master_813	chr1	10573262	10574010	master_813	-0.0108364	-1.456	0.278
master_814	chr1	10592411	10593125	master_814	0.0588431	-3.347	3.027
master_815	chr1	10596129	10596915	master_815	0.431408	-3.343	2.827
master_816	chr1	10596661	10597328	master_816	0.300619	-3.584	2.827
master_817	chr1	10603284	10604035	master_817	0.0898743	-1.479	0.278
master_818	chr1	10627587	10628207	master_818	-0.0145274	-3.323	2.185
master_819	chr1	10630277	10630914	master_819	0.130837	-1.456	0.867
master_820	chr1	10636156	10636780	master_820	-0.0750513	-3.891	2.609
master_821	chr1	10636594	10637406	master_821	0.273147	-3.808	3.004
master_822	chr1	10645906	10646656	master_822	0	0	0
master_823	chr1	10646847	10647448	master_823	0	0	0
master_824	chr1	10656004	10656605	master_824	0.108813	-1.744	2.012
master_825	chr1	10656538	10657497	master_825	0	0	0
master_826	chr1	10680849	10681450	master_826	0.00858236	-3.685	2.796
master_827	chr1	10686476	10687402	master_827	-0.0120685	-1.479	0.278
master_828	chr1	10693165	10694141	master_828	0.128368	-2.773	3.154
master_829	chr1	10694599	10695740	master_829	0.195402	-2.967	3.139
master_830	chr1	10699422	10700023	master_830	0.0284908	-4.784	2.914
master_831	chr1	10699904	10700553	master_831	0.698951	-2.982	3.074
master_832	chr1	10700656	10701397	master_832	0.0736626	-3.381	2.591
master_833	chr1	10706448	10707281	master_833	-0.126927	-3.718	2.139
master_834	chr1	10717969	10718570	master_834	0.17626	-3.851	3.201
master_835	chr1	10719108	10721522	master_835	0.200507	-5.313	3.183
master_836	chr1	10750262	10751168	master_836	0.09976	-1.479	0.278
master_837	chr1	10751235	10751836	master_837	0.074396	-1.826	1.863
master_838	chr1	10759238	10760030	master_838	-0.0207715	-2.459	1.47
master_839	chr1	10763795	10764481	master_839	0.146611	-4.394	3.074
master_840	chr1	10777393	10778335	master_840	0.150602	-3.436	2.775
master_841	chr1	10781367	10782015	master_841	0.103039	-3.061	2.331
master_842	chr1	10805103	10806012	master_842	0.00428823	-0.907	0.916
master_843	chr1	10815926	10816527	master_843	0	0	0
master_844	chr1	10833657	10834430	master_844	-0.0139276	-1.992	0.661
master_845	chr1	10835426	10836027	master_845	0.602954	-1.529	2.804
master_846	chr1	10835950	10836583	master_846	0.312553	-5.514	2.718
master_847	chr1	10836956	10837625	master_847	0.0982487	-1.479	1.653
master_848	chr1	10850659	10851260	master_848	0.0310932	-3.204	1.299
master_849	chr1	10857664	10858265	master_849	0.106369	-1.8	0.611
master_850	chr1	10863204	10863902	master_850	0.0925298	-1.479	0.278
master_851	chr1	10868735	10869418	master_851	0.276504	-0.924	0.676
master_852	chr1	10871293	10871945	master_852	0.121109	-1.816	0.904
master_853	chr1	10872151	10872817	master_853	0.129161	-1.544	0.999
master_854	chr1	10875573	10876199	master_854	0.0901406	-2.499	2.392
master_855	chr1	10877245	10878162	master_855	0.0519586	-3.799	2.388
master_856	chr1	10880075	10880864	master_856	0.0292575	-4.134	1.951
master_857	chr1	10888283	10888889	master_857	0.174928	-2.592	1.265
master_858	chr1	10901487	10902088	master_858	0.208579	-6.443	3.154
master_859	chr1	10909148	10909749	master_859	0	0	0
master_860	chr1	10917983	10918717	master_860	0.108543	-2.834	1.071
master_861	chr1	10919960	10920707	master_861	0.000564926	-1.612	0.825
master_862	chr1	10933058	10933659	master_862	0.108575	-1.678	0.569
master_863	chr1	10933636	10934339	master_863	0.0165566	-1.479	0.278
master_864	chr1	10942742	10943554	master_864	0.0802746	-3.683	2.71
master_865	chr1	10944643	10945244	master_865	0.200973	-3.808	2.648
master_866	chr1	10952432	10953033	master_866	0.327156	-3.133	3.023
master_867	chr1	10953800	10954401	master_867	0.0428386	-1.479	0.278
master_868	chr1	10959910	10960511	master_868	-0.0363527	-2.835	1.824
master_869	chr1	10970286	10971102	master_869	0	0	0
master_870	chr1	10993368	10994182	master_870	0.544238	-4.404	3.034
master_871	chr1	11001434	11002035	master_871	-0.0559617	-4.158	2.106
master_872	chr1	11018033	11018634	master_872	0.00928952	-3.976	2.036
master_873	chr1	11026245	11026846	master_873	0.0837454	-3.198	2.531
master_874	chr1	11026602	11027514	master_874	0.124957	-3.978	2.819
master_875	chr1	11028818	11029419	master_875	-0.0611364	-4.223	1.991
master_876	chr1	11033047	11033886	master_876	0.521533	-4.66	3.13
master_877	chr1	11039447	11040048	master_877	0.0628087	-1.479	0.278
master_878	chr1	11045617	11046218	master_878	-0.0310599	-2.965	2.012
master_879	chr1	11047996	11048652	master_879	0.0154148	-1.479	0.59
master_880	chr1	11057471	11058072	master_880	-0.128338	-4.101	2.559
master_881	chr1	11065188	11065866	master_881	0.0986681	-5.54	3.131
master_882	chr1	11089456	11090216	master_882	0.655726	-3.981	3.296
master_883	chr1	11093607	11094208	master_883	0.0570633	-1.479	0.278
master_884	chr1	11097148	11097854	master_884	0.082551	-2.365	1.912
master_885	chr1	11107719	11108320	master_885	0.187877	-2.783	3.112
master_886	chr1	11110324	11110925	master_886	0.199306	-3.491	3.175
master_887	chr1	11116466	11117371	master_887	0.15028	-3.764	2.651
master_888	chr1	11117096	11117697	master_888	0.282418	-3.764	2.853
master_889	chr1	11137901	11138590	master_889	0.0833614	-3.029	2.441
master_890	chr1	11147803	11148404	master_890	0.340494	-3.418	3.211
master_891	chr1	11149523	11150124	master_891	0.252903	-4.351	3.034
master_892	chr1	11151567	11152251	master_892	-0.152531	-4.004	2.145
master_893	chr1	11168944	11169701	master_893	0.024535	-3.462	2.687
master_894	chr1	11169541	11170178	master_894	0.777661	-2.716	3.162
master_895	chr1	11175217	11175875	master_895	0.054348	-1.822	2.349
master_896	chr1	11175707	11176332	master_896	0.303862	-3.163	2.896
master_897	chr1	11177543	11178509	master_897	0.00115937	-2.625	0.944
master_898	chr1	11179780	11180441	master_898	0.137703	-2.801	3.125
master_899	chr1	11180876	11181502	master_899	-0.0952859	-2.615	1.893
master_900	chr1	11202446	11203047	master_900	0.0303645	-1.842	0.723
master_901	chr1	11202783	11203384	master_901	0.0336681	-1.573	0.649
master_902	chr1	11214068	11214669	master_902	0.0598852	-2.114	1.746
master_903	chr1	11216259	11217040	master_903	0.00299	-1.479	0.278
master_904	chr1	11217210	11217891	master_904	0.0598855	-1.876	0.861
master_905	chr1	11223555	11224202	master_905	0.0144637	-0.914	0.532
master_906	chr1	11230554	11231564	master_906	0.106577	-2.392	2.587
master_907	chr1	11232399	11233000	master_907	0.0126319	-1.479	0.278
master_908	chr1	11234951	11235631	master_908	0.0329	-0.934	0.52
master_909	chr1	11246926	11247590	master_909	0.402048	-2.568	2.836
master_910	chr1	11264618	11265219	master_910	-0.113514	-3.228	1.814
master_911	chr1	11268110	11268778	master_911	0.401313	-3.141	2.722
master_912	chr1	11273150	11273751	master_912	0.260819	-4.089	2.858
master_913	chr1	11283470	11284152	master_913	0.0554399	-1.479	0.278
master_914	chr1	11294997	11295856	master_914	0.0802984	-3.074	2.835
master_915	chr1	11295838	11296453	master_915	0.0330465	-1.563	0.59
master_916	chr1	11305740	11306341	master_916	0.00886333	-2.3	1.39
master_917	chr1	11310833	11311434	master_917	0	0	0
master_918	chr1	11321060	11321743	master_918	-0.0719649	-3.508	1.936
master_919	chr1	11322683	11323334	master_919	0.205301	-4.093	2.63
master_920	chr1	11327497	11328127	master_920	0.0322016	-0.895	0.769
master_921	chr1	11328611	11329212	master_921	0.0160349	-1.433	0.938
master_922	chr1	11329127	11330118	master_922	0.0124526	-1.479	0.502
master_923	chr1	11352998	11353599	master_923	0.0710998	-2.903	1.442
master_924	chr1	11367254	11367855	master_924	0	0	0
master_925	chr1	11377877	11378478	master_925	0	0	0
master_926	chr1	11378226	11378827	master_926	0	0	0
master_927	chr1	11386937	11387566	master_927	-0.423	-1.313	0.235
master_928	chr1	11401003	11401606	master_928	0	0	0
master_929	chr1	11406617	11407218	master_929	0.140928	-4.05	2.611
master_930	chr1	11413790	11414620	master_930	0.31973	-4.15	3.023
master_931	chr1	11420286	11420887	master_931	0.0160865	-1.861	1.038
master_932	chr1	11427136	11428317	master_932	0.0880813	-3.005	1.813
master_933	chr1	11432696	11433362	master_933	0.108933	-2.389	1.238
master_934	chr1	11435132	11435733	master_934	0.0896077	-2.176	1.288
master_935	chr1	11457339	11458359	master_935	0	0	0
master_936	chr1	11458134	11459120	master_936	0.00513808	-1.479	0.494
master_937	chr1	11461900	11462501	master_937	-0.0384167	-1.468	1.023
master_938	chr1	11478204	11478805	master_938	0.0131709	-1.385	0.685
master_939	chr1	11487437	11488268	master_939	0.103909	-0.898	0.542
master_940	chr1	11510189	11510790	master_940	0	0	0
master_941	chr1	11515730	11516331	master_941	0.0251614	-1.479	0.278
master_942	chr1	11516649	11517250	master_942	0.0107904	-4.671	1.88
master_943	chr1	11519833	11520434	master_943	0.0718985	-0.934	0.52
master_944	chr1	11521428	11522029	master_944	0	0	0
master_945	chr1	11534285	11535108	master_945	0	0	0
master_946	chr1	11535952	11536573	master_946	0	0	0
master_947	chr1	11536938	11537539	master_947	0	0	0
master_948	chr1	11549687	11550543	master_948	0	0	0
master_949	chr1	11551058	11551659	master_949	0	0	0
master_950	chr1	11554158	11554759	master_950	0.14696	-2.847	2.319
master_951	chr1	11558489	11559131	master_951	0.0594611	-3.944	1.756
master_952	chr1	11564778	11565445	master_952	-0.010078	-3.122	1.997
master_953	chr1	11565910	11566610	master_953	0.0575586	-2.768	1.718
master_954	chr1	11566599	11567283	master_954	0.0650263	-3.607	1.46
master_955	chr1	11573324	11574339	master_955	0.0711342	-1.673	0.589
master_956	chr1	11579885	11581085	master_956	0.105232	-1.777	1.008
master_957	chr1	11588059	11588773	master_957	0.456314	-4.526	3.197
master_958	chr1	11593124	11593725	master_958	0.000826956	-1.479	0.278
master_959	chr1	11595047	11595698	master_959	0.0345811	-1.479	0.278
master_960	chr1	11614129	11614730	master_960	0.102827	-0.959	0.506
master_961	chr1	11638316	11639017	master_961	0.0389815	-3.104	1.999
master_962	chr1	11649957	11650655	master_962	0.163989	-3.564	2.401
master_963	chr1	11653237	11653878	master_963	0.191934	-2.844	2.676
master_964	chr1	11659033	11659634	master_964	0.0133078	-3.76	1.848
master_965	chr1	11659394	11660064	master_965	0.121786	-2.273	1.81
master_966	chr1	11690739	11691340	master_966	0.229745	-1.082	1.196
master_967	chr1	11709042	11709679	master_967	0	0	0
master_968	chr1	11731227	11731828	master_968	0.527937	-2.999	3.023
master_969	chr1	11735485	11736086	master_969	0.0544322	-1.479	0.278
master_970	chr1	11739229	11739951	master_970	0.0317576	-1.479	0.278
master_971	chr1	11742098	11742753	master_971	0.0366214	-1.479	0.278
master_972	chr1	11748232	11748915	master_972	1.19217	-1.341	3.246
master_973	chr1	11750470	11751122	master_973	0.102117	-1.479	0.278
master_974	chr1	11757334	11757935	master_974	0	0	0
master_975	chr1	11768228	11768829	master_975	0.128436	-1.243	0.59
master_976	chr1	11770314	11770915	master_976	0	0	0
master_977	chr1	11795548	11796225	master_977	0.366914	-5.677	3.108
master_978	chr1	11805169	11805771	master_978	0.0462431	-3.294	1.877
master_979	chr1	11817117	11817718	master_979	0	0	0
master_980	chr1	11818770	11819390	master_980	0	0	0
master_981	chr1	11820292	11820893	master_981	0	0	0
master_982	chr1	11839769	11840370	master_982	0.105667	-1.212	1.619
master_983	chr1	11853570	11854171	master_983	0	0	0
master_984	chr1	11861124	11861799	master_984	-0.010123	-1.479	0.278
master_985	chr1	11871352	11871994	master_985	0.11337	-0.934	0.52
master_986	chr1	11873399	11874077	master_986	0.28523	-3.232	2.664
master_987	chr1	11895769	11896427	master_987	0	0	0
master_988	chr1	11896975	11897576	master_988	0	0	0
master_989	chr1	11904934	11905609	master_989	0.0223853	-1.456	0.278
master_990	chr1	11924416	11925038	master_990	0.0690934	-1.479	1.484
master_991	chr1	11930956	11931812	master_991	0.0411729	-3.239	2.745
master_992	chr1	11936867	11937585	master_992	0.0207786	-5.074	2.712
master_993	chr1	11961092	11961895	master_993	0	0	0
master_994	chr1	11977608	11978373	master_994	0.331043	-3.645	3.014
master_995	chr1	11980390	11980991	master_995	-0.0126889	-2.904	1.299
master_996	chr1	11982303	11983177	master_996	0.0955343	-4.316	3.046
master_997	chr1	11987841	11988442	master_997	0.0648985	-2.675	1.751
master_998	chr1	11989843	11990496	master_998	0.0186233	-3.262	2.365
master_999	chr1	11994609	11995210	master_999	-0.049386	-2.796	1.511
master_1000	chr1	11996225	11996913	master_1000	1.02885	-2.458	3.201
master_1001	chr1	11997481	11998099	master_1001	0.102845	-4.292	1.227
master_1002	chr1	11997997	11998598	master_1002	0.0843411	-2.071	1.191
master_1003	chr1	12008882	12009516	master_1003	0.00354574	-4.701	2.219
master_1004	chr1	12010431	12011110	master_1004	-0.0890619	-3.44	2.043
master_1005	chr1	12025607	12026208	master_1005	0.0109684	-1.479	0.278
master_1006	chr1	12029471	12030072	master_1006	0.570341	-2.624	2.853
master_1007	chr1	12033866	12034467	master_1007	-0.00768947	-1.479	0.278
master_1008	chr1	12069632	12070233	master_1008	0	0	0
master_1009	chr1	12069967	12070568	master_1009	0	0	0
master_1010	chr1	12075329	12075957	master_1010	0.361989	-2.268	2.373
master_1011	chr1	12110732	12111424	master_1011	0	0	0
master_1012	chr1	12112978	12113595	master_1012	-0.11325	-3.272	1.929
master_1013	chr1	12115366	12116039	master_1013	0.0192645	-2.311	2.729
master_1014	chr1	12126256	12126857	master_1014	0	0	0
master_1015	chr1	12126804	12127405	master_1015	0	0	0
master_1016	chr1	12161244	12161973	master_1016	0.0200915	-1.479	0.278
master_1017	chr1	12170270	12171175	master_1017	-0.147455	-0.875	0.543
master_1018	chr1	12171206	12171807	master_1018	0	0	0
master_1019	chr1	12175233	12175950	master_1019	-0.00746067	-1.479	0.278
master_1020	chr1	12188792	12189393	master_1020	0.0434051	-0.9	0.53
master_1021	chr1	12190658	12191357	master_1021	0.213083	-3.66	2.786
master_1022	chr1	12200502	12201223	master_1022	0	0	0
master_1023	chr1	12201719	12202592	master_1023	0	0	0
master_1024	chr1	12208884	12209485	master_1024	-0.0201065	-3.267	1.425
master_1025	chr1	12211835	12212436	master_1025	0.0132812	-1.479	0.278
master_1026	chr1	12215810	12216499	master_1026	0	0	0
master_1027	chr1	12234083	12234846	master_1027	0	0	0
master_1028	chr1	12236532	12237133	master_1028	0.0900666	-4.747	1.813
master_1029	chr1	12244355	12244956	master_1029	0	0	0
master_1030	chr1	12249445	12250046	master_1030	-0.041759	-4.104	1.104
master_1031	chr1	12276247	12276960	master_1031	0.0402987	-3.863	2.743
master_1032	chr1	12278601	12279287	master_1032	0.360385	-3.199	3.099
master_1033	chr1	12282427	12283186	master_1033	0.03917	-2.981	1.391
master_1034	chr1	12287461	12288062	master_1034	0.021386	-1.538	0.619
master_1035	chr1	12292703	12293304	master_1035	0.166997	-2.606	1.13
master_1036	chr1	12306984	12307669	master_1036	0.00632409	-1.479	0.278
master_1037	chr1	12315896	12316497	master_1037	0.0253026	-1.479	0.278
master_1038	chr1	12321152	12321753	master_1038	0.389804	-1.882	1.773
master_1039	chr1	12345310	12345968	master_1039	0.433231	-4.612	3.205
master_1040	chr1	12367748	12368499	master_1040	0.0348868	-3.988	2.846
master_1041	chr1	12390281	12390882	master_1041	0.0411647	-1.872	0.71
master_1042	chr1	12395469	12396070	master_1042	0	0	0
master_1043	chr1	12398088	12398689	master_1043	0.991243	-5.405	3.111
master_1044	chr1	12405513	12406350	master_1044	0.812263	-3.509	3.173
master_1045	chr1	12410064	12410924	master_1045	0.441933	-3.031	3.296
master_1046	chr1	12418439	12419261	master_1046	0.107033	-4.02	1.92
master_1047	chr1	12422389	12423297	master_1047	0.177561	-2.032	2.43
master_1048	chr1	12426322	12426923	master_1048	0.103159	-3.131	1.498
master_1049	chr1	12439959	12440759	master_1049	0	0	0
master_1050	chr1	12452827	12453516	master_1050	0.085434	-1.479	0.278
master_1051	chr1	12454583	12455184	master_1051	0	0	0
master_1052	chr1	12457532	12458236	master_1052	-0.0735067	-1.456	1.43
master_1053	chr1	12498393	12499012	master_1053	0.0308175	-1.479	0.278
master_1054	chr1	12500178	12500949	master_1054	0.754512	-2.411	2.994
master_1055	chr1	12504592	12505314	master_1055	0.0129893	-1.479	0.278
master_1056	chr1	12509621	12510233	master_1056	0.191694	-5.432	2.992
master_1057	chr1	12510188	12511032	master_1057	0.731094	-2.703	3.174
master_1058	chr1	12512411	12513290	master_1058	0.0513459	-2.321	1.692
master_1059	chr1	12519167	12520292	master_1059	-0.00387644	-4.15	2.504
master_1060	chr1	12521670	12522271	master_1060	-0.043386	-3.408	2.682
master_1061	chr1	12526819	12527420	master_1061	-0.0121514	-2.704	2.723
master_1062	chr1	12528180	12528921	master_1062	0.10066	-2.941	1.884
master_1063	chr1	12528739	12529451	master_1063	0.0418034	-4.405	2.119
master_1064	chr1	12535176	12535777	master_1064	0	0	0
master_1065	chr1	12537557	12538158	master_1065	0	0	0
master_1066	chr1	12541420	12542021	master_1066	-0.114779	-3.829	2.689
master_1067	chr1	12550797	12551416	master_1067	0.145336	-1.315	0.278
master_1068	chr1	12551707	12552610	master_1068	0.0305754	-2.136	0.747
master_1069	chr1	12555621	12556541	master_1069	0.295139	-4.411	3.176
master_1070	chr1	12558436	12559182	master_1070	0	0	0
master_1071	chr1	12565552	12566153	master_1071	0	0	0
master_1072	chr1	12568684	12569289	master_1072	0.157488	-0.959	0.506
master_1073	chr1	12573308	12573909	master_1073	0.0209933	-1.456	0.794
master_1074	chr1	12588123	12588724	master_1074	0	0	0
master_1075	chr1	12588459	12589564	master_1075	0	0	0
master_1076	chr1	12595139	12595740	master_1076	0.0972054	-1.727	1.165
master_1077	chr1	12604186	12604787	master_1077	0.0138286	-2.874	1.545
master_1078	chr1	12615589	12616229	master_1078	0.973191	-2.634	3.296
master_1079	chr1	12619909	12620863	master_1079	0.24649	-3.098	3.033
master_1080	chr1	12623021	12623726	master_1080	0.0674255	-1.842	1.083
master_1081	chr1	12632887	12633488	master_1081	0.0432346	-1.479	0.278
master_1082	chr1	12636194	12636795	master_1082	0.193366	-3.948	2.709
master_1083	chr1	12640786	12641532	master_1083	-0.0134491	-1.479	0.278
master_1084	chr1	12655836	12656437	master_1084	0.0515474	-2.473	0.828
master_1085	chr1	12657161	12657840	master_1085	-0.265919	-3.087	1.368
master_1086	chr1	12671604	12672344	master_1086	1.24049	-2.794	3.242
master_1087	chr1	12679078	12679679	master_1087	0.113928	-1.917	2.027
master_1088	chr1	12683799	12684400	master_1088	0.0302745	-2.369	1.353
master_1089	chr1	12691623	12692891	master_1089	1.06283	-5.091	3.296
master_1090	chr1	12692669	12693766	master_1090	0.756511	-3.085	3.296
master_1091	chr1	12706118	12706881	master_1091	0.0675343	-3.864	2.286
master_1092	chr1	12707472	12708120	master_1092	0.116366	-2.416	2.659
master_1093	chr1	12711515	12712140	master_1093	0.0178704	-4.4	2.513
master_1094	chr1	12712813	12713536	master_1094	0.517618	-3.814	3.054
master_1095	chr1	12715308	12715968	master_1095	0.0961015	-2.775	3.078
master_1096	chr1	12717942	12718884	master_1096	0.591573	-5.882	3.291
master_1097	chr1	12746543	12747144	master_1097	0.0227321	-1.838	0.59
master_1098	chr1	12761347	12761948	master_1098	-0.0531364	-3.249	1.962
master_1099	chr1	12761685	12762286	master_1099	-0.0947704	-3.927	2.073
master_1100	chr1	12764425	12765347	master_1100	0.0594143	-3.782	2.045
master_1101	chr1	12770775	12771905	master_1101	0.164962	-3.578	3.227
master_1102	chr1	12784928	12785998	master_1102	0.36346	-5.042	3.242
master_1103	chr1	12794949	12795882	master_1103	-0.0471897	-4.564	3.189
master_1104	chr1	12814076	12814938	master_1104	0.525602	-4.105	3.296
master_1105	chr1	12818023	12818719	master_1105	0.542987	-5.579	3.296
master_1106	chr1	12825467	12826068	master_1106	-0.0859501	-3.646	2.692
master_1107	chr1	12832944	12833651	master_1107	0.0387001	-3.051	2.581
master_1108	chr1	12835446	12836107	master_1108	0.204992	-4.731	3.088
master_1109	chr1	12835873	12836474	master_1109	0.430376	-7.056	3.173
master_1110	chr1	12836283	12837244	master_1110	0.13701	-5.102	3.114
master_1111	chr1	12838231	12838832	master_1111	0.380958	-6.419	3.175
master_1112	chr1	12843677	12844342	master_1112	0.00530827	-5.189	1.467
master_1113	chr1	12851868	12852469	master_1113	-0.0235973	-3.848	1.566
master_1114	chr1	12855548	12856149	master_1114	0.0070599	-2.233	0.764
master_1115	chr1	12858784	12859483	master_1115	0.716047	-4.161	3.154
master_1116	chr1	12863919	12864703	master_1116	0.355114	-2.495	3.159
master_1117	chr1	12864843	12865699	master_1117	-0.0794439	-3.659	2.265
master_1118	chr1	12871596	12872502	master_1118	0.924913	-6.924	3.159
master_1119	chr1	12877515	12878347	master_1119	-0.0251827	-3.973	2.813
master_1120	chr1	12889809	12890461	master_1120	0.055158	-1.479	0.278
master_1121	chr1	12894049	12894650	master_1121	0.579637	-4.162	3.173
master_1122	chr1	12905269	12905870	master_1122	0.0257737	-3.071	1.926
master_1123	chr1	12905600	12906259	master_1123	-0.0226798	-3.071	1.861
master_1124	chr1	12906258	12906859	master_1124	0.0174825	-1.674	0.592
master_1125	chr1	12938480	12939081	master_1125	0.276295	-6.264	3.259
master_1126	chr1	12942012	12943015	master_1126	0.0518926	-4.518	2.421
master_1127	chr1	12943169	12943770	master_1127	-0.0675092	-3.412	2.651
master_1128	chr1	12947105	12948124	master_1128	0.149732	-5.254	3.197
master_1129	chr1	12947928	12948529	master_1129	0.0502778	-1.479	0.278
master_1130	chr1	12952324	12953137	master_1130	0.0637134	-3.658	1.67
master_1131	chr1	12959681	12960282	master_1131	0	0	0
master_1132	chr1	12969813	12970461	master_1132	0.204216	-4.66	2.327
master_1133	chr1	12970311	12971098	master_1133	0.096324	-3.081	2.067
master_1134	chr1	12971580	12972181	master_1134	0.0420996	-3.245	1.746
master_1135	chr1	12972968	12973622	master_1135	0.073026	-3.366	2.714
master_1136	chr1	12976919	12977520	master_1136	-0.0395391	-5.186	2.729
master_1137	chr1	12979148	12979872	master_1137	0.0756064	-3.178	2.256
master_1138	chr1	12979702	12980385	master_1138	-0.0876325	-3.678	2.256
master_1139	chr1	12984539	12985321	master_1139	0.0728197	-2.408	2.078
master_1140	chr1	12985096	12986043	master_1140	0.0904952	-3.531	2.295
master_1141	chr1	12991992	12993078	master_1141	0.363737	-6.414	2.91
master_1142	chr1	13004775	13005584	master_1142	0.457755	-2.522	2.962
master_1143	chr1	13018245	13018933	master_1143	0.0627151	-2.286	0.906
master_1144	chr1	13024075	13024706	master_1144	0.047504	-2.994	1.165
master_1145	chr1	13026307	13027107	master_1145	0.023396	-1.479	0.278
master_1146	chr1	13029117	13029762	master_1146	0.0610336	-1.479	0.278
master_1147	chr1	13050070	13050812	master_1147	-0.00232075	-3.155	1.942
master_1148	chr1	13051930	13052689	master_1148	-0.0198032	-5.507	1.979
master_1149	chr1	13063895	13064496	master_1149	0.0714937	-1.437	0.59
master_1150	chr1	13065842	13066443	master_1150	-0.0277314	-3.765	1.347
master_1151	chr1	13069245	13070047	master_1151	-0.198164	-1.479	0.278
master_1152	chr1	13085117	13085718	master_1152	-0.0190616	-1.479	0.278
master_1153	chr1	13103668	13104430	master_1153	-0.0400491	-1.506	0.631
master_1154	chr1	13104914	13105521	master_1154	-0.0524662	-5.07	2.769
master_1155	chr1	13125006	13125706	master_1155	0.155724	-4.787	3.01
master_1156	chr1	13126148	13126957	master_1156	-0.0621681	-6.217	2.372
master_1157	chr1	13126948	13127554	master_1157	0.0517772	-3.231	2.224
master_1158	chr1	13128085	13128933	master_1158	-0.00484198	-5.141	2.615
master_1159	chr1	13133411	13134012	master_1159	0.0400872	-1.479	0.278
master_1160	chr1	13134017	13135068	master_1160	0.033666	-1.872	0.943
master_1161	chr1	13135901	13136694	master_1161	0.0064382	-1.65	0.865
master_1162	chr1	13142221	13143389	master_1162	0.51966	-4.527	3.154
master_1163	chr1	13146649	13148127	master_1163	0.142146	-3.413	3.151
master_1164	chr1	13150323	13150924	master_1164	1.11368	-5.102	3.188
master_1165	chr1	13151008	13151731	master_1165	0.0532089	-2.844	2.514
master_1166	chr1	13152597	13153198	master_1166	0.584369	-6.252	3.197
master_1167	chr1	13156062	13156719	master_1167	0.278344	-6.986	3.176
master_1168	chr1	13157561	13158162	master_1168	0.0985288	-2.161	1.142
master_1169	chr1	13163790	13164521	master_1169	-0.0718126	-4.6	2.336
master_1170	chr1	13166666	13167345	master_1170	0.814247	-3.041	3.296
master_1171	chr1	13174146	13175331	master_1171	1.91085	-4.112	3.296
master_1172	chr1	13176777	13177378	master_1172	0.538248	-5.692	3.296
master_1173	chr1	13179640	13180241	master_1173	-0.0224958	-3.637	2.609
master_1174	chr1	13183492	13184093	master_1174	-0.103176	-3.436	2.386
master_1175	chr1	13183874	13184603	master_1175	0.505136	-4.979	3.133
master_1176	chr1	13184420	13185112	master_1176	-0.0240101	-4.387	2.508
master_1177	chr1	13188296	13189038	master_1177	0.469291	-4.184	3.296
master_1178	chr1	13188946	13189644	master_1178	0.232213	-4.184	3.187
master_1179	chr1	13191730	13192381	master_1179	-0.039828	-2.393	0.737
master_1180	chr1	13195260	13195956	master_1180	0.486155	-4.007	3.159
master_1181	chr1	13196848	13197560	master_1181	1.02045	-2.139	3.296
master_1182	chr1	13200148	13200788	master_1182	0.10278	-2.994	1.004
master_1183	chr1	13202315	13203057	master_1183	0.165769	-2.043	2.764
master_1184	chr1	13203161	13204253	master_1184	0.420563	-4.397	3.189
master_1185	chr1	13205024	13205715	master_1185	0.569673	-1.994	3.035
master_1186	chr1	13207060	13207740	master_1186	0.0130291	-3.578	1.996
master_1187	chr1	13214328	13215586	master_1187	0.0646137	-4.064	2.375
master_1188	chr1	13224602	13225339	master_1188	0.525343	-4.465	3.296
master_1189	chr1	13225445	13226214	master_1189	0.025827	-4.114	3.043
master_1190	chr1	13231388	13231989	master_1190	-0.0341364	-2.696	2.385
master_1191	chr1	13234568	13235363	master_1191	0.015844	-2.252	1.626
master_1192	chr1	13235095	13235696	master_1192	-0.0646606	-3.135	1.626
master_1193	chr1	13238184	13239012	master_1193	0.0213816	-2.455	0.831
master_1194	chr1	13239820	13240832	master_1194	0.0160379	-3.255	1.893
master_1195	chr1	13244400	13245217	master_1195	1.16055	-2.765	3.296
master_1196	chr1	13245809	13246410	master_1196	0.087406	-2.162	1.108
master_1197	chr1	13249604	13250265	master_1197	0.34511	-3.68	2.786
master_1198	chr1	13252314	13252915	master_1198	0.0991631	-2.099	1.049
master_1199	chr1	13253352	13253953	master_1199	0.200714	-3.404	2.607
master_1200	chr1	13255109	13255988	master_1200	0.0879733	-2.941	1.39
master_1201	chr1	13257053	13257654	master_1201	0.0636057	-3.83	1.619
master_1202	chr1	13259195	13259912	master_1202	-0.0152847	-2.401	0.986
master_1203	chr1	13266568	13267169	master_1203	0.0363078	-2.906	2.055
master_1204	chr1	13275482	13276626	master_1204	-0.0162806	-3.167	1.973
master_1205	chr1	13277339	13277976	master_1205	-0.0423344	-2.616	1.683
master_1206	chr1	13281270	13281871	master_1206	0.127809	-3.315	1.581
master_1207	chr1	13286147	13286748	master_1207	-0.164446	-4.657	2.232
master_1208	chr1	13287280	13287908	master_1208	0.119436	-2.233	2.42
master_1209	chr1	13288936	13289648	master_1209	-0.0323862	-2.52	0.649
master_1210	chr1	13290097	13290698	master_1210	0.0153078	-3.189	1.626
master_1211	chr1	13292441	13293042	master_1211	0.0243128	-3.085	1.769
master_1212	chr1	13293128	13293783	master_1212	0.0573664	-3.722	2.24
master_1213	chr1	13295411	13296019	master_1213	0.00109375	-2.401	0.782
master_1214	chr1	13296183	13296844	master_1214	0.60157	-2.407	3.015
master_1215	chr1	13299380	13300064	master_1215	0.580047	-3.529	3.06
master_1216	chr1	13300639	13301409	master_1216	0.0627442	-2.488	2.562
master_1217	chr1	13302177	13302778	master_1217	0.00129118	-2.426	2.791
master_1218	chr1	13304750	13305980	master_1218	0.104642	-6.27	2.678
master_1219	chr1	13306811	13307497	master_1219	0.168765	-3.427	2.629
master_1220	chr1	13308418	13309019	master_1220	0.301369	-3.253	3.105
master_1221	chr1	13313231	13313858	master_1221	0.284735	-2.734	2.794
master_1222	chr1	13314300	13315151	master_1222	0.0623431	-3.81	2.584
master_1223	chr1	13320214	13320815	master_1223	0.214324	-3.845	2.362
master_1224	chr1	13322632	13323233	master_1224	-0.208554	-5.129	2.555
master_1225	chr1	13324641	13325295	master_1225	-0.0942248	-5.337	2.105
master_1226	chr1	13326503	13327181	master_1226	0.0540649	-4.061	1.779
master_1227	chr1	13329359	13330048	master_1227	0.21434	-2.815	2.491
master_1228	chr1	13332125	13332954	master_1228	0.0869276	-2.517	2.109
master_1229	chr1	13336244	13336889	master_1229	-0.0208155	-2.117	0.925
master_1230	chr1	13337186	13337866	master_1230	0.0617353	-4.055	1.092
master_1231	chr1	13341051	13341652	master_1231	-0.0905125	-4.012	2.3
master_1232	chr1	13341367	13341978	master_1232	0.316674	-2.923	3.231
master_1233	chr1	13341822	13342423	master_1233	0.971937	-2.923	3.231
master_1234	chr1	13342368	13343048	master_1234	-0.0322544	-5.223	2.117
master_1235	chr1	13347168	13347769	master_1235	0.0436123	-3.149	1.598
master_1236	chr1	13353799	13354490	master_1236	0.0310709	-2.481	1.253
master_1237	chr1	13360560	13361245	master_1237	0.034746	-2.401	1.374
master_1238	chr1	13366375	13367200	master_1238	0.46305	-4.009	3.296
master_1239	chr1	13366908	13367509	master_1239	0.140561	-4.286	3.274
master_1240	chr1	13372220	13373099	master_1240	0.947588	-4.195	3.159
master_1241	chr1	13373246	13374217	master_1241	0.559699	-5.538	2.591
master_1242	chr1	13423393	13424121	master_1242	0.095169	-1.996	0.981
master_1243	chr1	13425531	13426299	master_1243	0.802227	-3.77	3.296
master_1244	chr1	13426273	13427070	master_1244	0.722188	-3.435	3.296
master_1245	chr1	13427681	13428485	master_1245	0.7247	-7.208	3.296
master_1246	chr1	13437943	13438544	master_1246	0.666386	-3.355	3.241
master_1247	chr1	13459531	13460132	master_1247	0	0	0
master_1248	chr1	13466862	13467555	master_1248	0.20909	-3.356	2.819
master_1249	chr1	13472345	13472946	master_1249	0.208211	-1.436	0.498
master_1250	chr1	13487457	13488232	master_1250	0.24363	-3.869	2.911
master_1251	chr1	13494505	13495250	master_1251	0.719431	-2.58	3.296
master_1252	chr1	13500203	13500981	master_1252	0.145015	-2.145	2.606
master_1253	chr1	13502729	13503498	master_1253	0.025226	-1.479	0.59
master_1254	chr1	13513648	13514364	master_1254	0	0	0
master_1255	chr1	13514513	13515114	master_1255	0	0	0
master_1256	chr1	13516158	13516759	master_1256	0	0	0
master_1257	chr1	13531298	13532150	master_1257	0.219532	-3.789	2.655
master_1258	chr1	13532763	13533476	master_1258	-0.026683	-1.871	0.569
master_1259	chr1	13542656	13543257	master_1259	-0.0294	-1.479	0.278
master_1260	chr1	13559562	13560163	master_1260	-0.0091394	-2.388	0.861
master_1261	chr1	13561290	13562113	master_1261	0.224656	-4.264	2.638
master_1262	chr1	13567481	13568226	master_1262	0.0173315	-1.479	0.278
master_1263	chr1	13568274	13569386	master_1263	-0.0123282	-1.479	0.278
master_1264	chr1	13572195	13572854	master_1264	-0.013912	-2.613	1.867
master_1265	chr1	13573572	13574556	master_1265	0.627471	-3.76	3.197
master_1266	chr1	13574730	13575331	master_1266	-0.0103561	-3.472	2.288
master_1267	chr1	13577500	13578101	master_1267	-0.0789285	-4.394	3.246
master_1268	chr1	13584181	13584831	master_1268	0.0553976	-2.114	0.808
master_1269	chr1	13589371	13590339	master_1269	0.492798	-4.738	2.951
master_1270	chr1	13597322	13597923	master_1270	0.0718186	-3.93	1.435
master_1271	chr1	13599065	13599821	master_1271	0.103886	-2.811	0.977
master_1272	chr1	13607729	13608398	master_1272	0	0	0
master_1273	chr1	13614307	13615228	master_1273	-0.0350304	-5.22	1.421
master_1274	chr1	13615299	13616290	master_1274	0.0781695	-2.955	1.709
master_1275	chr1	13619156	13619973	master_1275	0	0	0
master_1276	chr1	13627262	13627960	master_1276	0.245526	-2.689	3.051
master_1277	chr1	13631529	13632203	master_1277	0.235386	-2.806	2.954
master_1278	chr1	13632363	13632964	master_1278	-0.00492013	-1.479	0.882
master_1279	chr1	13639394	13640097	master_1279	0.10466	-2.587	1.37
master_1280	chr1	13640830	13641569	master_1280	0.0848187	-1.977	1.066
master_1281	chr1	13647780	13648449	master_1281	0.177095	-3.379	1.707
master_1282	chr1	13649463	13650135	master_1282	0.0916518	-2.62	1.607
master_1283	chr1	13657481	13658082	master_1283	0.153558	-1.469	1.141
master_1284	chr1	13660104	13660887	master_1284	-0.054848	-4.302	2.834
master_1285	chr1	13682870	13683620	master_1285	0.0445587	-2.538	1.879
master_1286	chr1	13695676	13696277	master_1286	-0.0644658	-1.655	0.586
master_1287	chr1	13705063	13705664	master_1287	0.0468935	-3.901	1.421
master_1288	chr1	13706124	13706864	master_1288	0.165597	-3.027	2.256
master_1289	chr1	13708004	13708692	master_1289	0.0565284	-1.479	0.76
master_1290	chr1	13738580	13739354	master_1290	0.0350106	-1.623	0.617
master_1291	chr1	13752301	13753064	master_1291	0.0750616	-1.479	0.278
master_1292	chr1	13755342	13756412	master_1292	0.0549327	-1.479	0.278
master_1293	chr1	13772930	13773555	master_1293	-0.00649689	-1.479	0.278
master_1294	chr1	13775059	13775769	master_1294	0.0596183	-1.814	0.701
master_1295	chr1	13785614	13786215	master_1295	0.00513478	-1.948	1.183
master_1296	chr1	13789126	13789832	master_1296	0.494564	-3.242	3.219
master_1297	chr1	13801752	13802394	master_1297	0.0975169	-1.633	1.305
master_1298	chr1	13802501	13803188	master_1298	0.0431783	-1.479	0.6
master_1299	chr1	13803145	13803887	master_1299	0.0476573	-1.947	0.829
master_1300	chr1	13820038	13820834	master_1300	-0.206509	-1.479	0.278
master_1301	chr1	13826641	13827242	master_1301	0.065008	-1.479	1.233
master_1302	chr1	13832285	13832886	master_1302	0.0623561	-5.117	1.92
master_1303	chr1	13842966	13843567	master_1303	0.0990882	-2.567	2.406
master_1304	chr1	13844107	13844722	master_1304	0.67033	-3.211	2.936
master_1305	chr1	13848564	13849448	master_1305	1.05146	-5.597	3.191
master_1306	chr1	13864371	13865045	master_1306	0.40282	-3.401	3.088
master_1307	chr1	13870532	13871378	master_1307	0.0661182	-3.413	1.383
master_1308	chr1	13871179	13871814	master_1308	0.50417	-3.413	2.97
master_1309	chr1	13888822	13889672	master_1309	-0.0200148	-1.479	0.278
master_1310	chr1	13914084	13914862	master_1310	0.02859	-2.942	1.496
master_1311	chr1	13914735	13915336	master_1311	0.0352146	-3.538	1.665
master_1312	chr1	13925849	13926450	master_1312	0.0846905	-2.34	1.066
master_1313	chr1	13936031	13936661	master_1313	0.488043	-3.326	3.04
master_1314	chr1	13940640	13941490	master_1314	0	0	0
master_1315	chr1	13942031	13942632	master_1315	0	0	0
master_1316	chr1	13950320	13951048	master_1316	-0.0379179	-1.978	0.919
master_1317	chr1	13953574	13954175	master_1317	0	0	0
master_1318	chr1	13955770	13956371	master_1318	0.0275564	-0.9	0.543
master_1319	chr1	13960740	13961341	master_1319	0	0	0
master_1320	chr1	13973757	13974358	master_1320	0	0	0
master_1321	chr1	13984044	13984645	master_1321	0.0212413	-3.69	2.03
master_1322	chr1	13989353	13989954	master_1322	1.23012	-1.654	3.197
master_1323	chr1	13993427	13994298	master_1323	-0.000808268	-5.122	3.185
master_1324	chr1	13997254	13997855	master_1324	0.475138	-2.949	3.274
master_1325	chr1	13998176	13998866	master_1325	0.288584	-2.59	3.159
master_1326	chr1	14000626	14001227	master_1326	0.336449	-2.661	3.036
master_1327	chr1	14008783	14009567	master_1327	0.208597	-3.684	2.961
master_1328	chr1	14011285	14012025	master_1328	0.36702	-3.377	3.047
master_1329	chr1	14013439	14014040	master_1329	0	0	0
master_1330	chr1	14020811	14021419	master_1330	0	0	0
master_1331	chr1	14026868	14027469	master_1331	0	0	0
master_1332	chr1	14033680	14034604	master_1332	0.121603	-1.311	0.278
master_1333	chr1	14047466	14048067	master_1333	-0.0237654	-3.724	2.005
master_1334	chr1	14061689	14062290	master_1334	0	0	0
master_1335	chr1	14062820	14063421	master_1335	0.0216339	-2.614	2.179
master_1336	chr1	14068549	14069150	master_1336	0	0	0
master_1337	chr1	14070033	14070634	master_1337	0	0	0
master_1338	chr1	14074819	14075420	master_1338	0.0722762	-1.885	1.519
master_1339	chr1	14079263	14079864	master_1339	0.0710656	-1.68	1.281
master_1340	chr1	14084762	14085500	master_1340	0	0	0
master_1341	chr1	14100429	14101489	master_1341	-0.0834519	-3.048	1.461
master_1342	chr1	14101770	14102804	master_1342	0.0590882	-2.213	1.244
master_1343	chr1	14108194	14109070	master_1343	0.706211	-3.371	3.06
master_1344	chr1	14108925	14109616	master_1344	0.536155	-2.967	3.06
master_1345	chr1	14124872	14125655	master_1345	0.0149847	-3.021	2.68
master_1346	chr1	14126162	14126763	master_1346	0.616141	-3.972	3.124
master_1347	chr1	14129274	14129913	master_1347	0.709293	-3.23	2.913
master_1348	chr1	14132668	14133601	master_1348	0.159	-1.569	2.12
master_1349	chr1	14136194	14136795	master_1349	0.860657	-3.587	3.231
master_1350	chr1	14138420	14139021	master_1350	0.0271498	-2.566	2.431
master_1351	chr1	14140764	14141415	master_1351	0.455287	-4.371	3.12
master_1352	chr1	14144069	14144793	master_1352	0.610254	-3.215	3.126
master_1353	chr1	14146969	14147570	master_1353	0.0351364	-4.094	2.986
master_1354	chr1	14150502	14151192	master_1354	0.845714	-2.09	3.231
master_1355	chr1	14151056	14151775	master_1355	0.443228	-2.577	3.231
master_1356	chr1	14162220	14163695	master_1356	0.0451953	-5.566	3.055
master_1357	chr1	14164885	14165858	master_1357	-0.0563309	-3.746	2.745
master_1358	chr1	14170501	14171231	master_1358	0.826597	-3.684	3.231
master_1359	chr1	14173585	14174186	master_1359	0.0793494	-3.127	2.176
master_1360	chr1	14177084	14177761	master_1360	0.0925259	-2.577	2.485
master_1361	chr1	14181467	14182285	master_1361	0.0282408	-3.663	2.129
master_1362	chr1	14183999	14184781	master_1362	0.763689	-2.443	3.12
master_1363	chr1	14185228	14185931	master_1363	-0.0558521	-3.753	2.968
master_1364	chr1	14185718	14186319	master_1364	0.892547	-3.136	3.068
master_1365	chr1	14188653	14189477	master_1365	0.580359	-3.858	3.231
master_1366	chr1	14201655	14202689	master_1366	-0.190231	-3.974	2.01
master_1367	chr1	14203951	14204750	master_1367	0.0318035	-3.357	2.376
master_1368	chr1	14208087	14208780	master_1368	0.722722	-3.079	3.14
master_1369	chr1	14218568	14219288	master_1369	0.0506014	-4.253	2.041
master_1370	chr1	14225292	14225966	master_1370	0.715585	-4.044	3.177
master_1371	chr1	14231737	14232454	master_1371	0.115607	-5.524	2.777
master_1372	chr1	14232224	14232845	master_1372	0.0814122	-4.544	2.777
master_1373	chr1	14234027	14234735	master_1373	0.347345	-4.88	2.917
master_1374	chr1	14235937	14236629	master_1374	-0.0863916	-3.583	1.584
master_1375	chr1	14238892	14239829	master_1375	0.167939	-1.963	2.011
master_1376	chr1	14244596	14245204	master_1376	0.969013	-4.524	3.296
master_1377	chr1	14252166	14252767	master_1377	0.589453	-3.636	3.003
master_1378	chr1	14255414	14256065	master_1378	0.275184	-3.153	3.001
master_1379	chr1	14257288	14257889	master_1379	0.269579	-4.065	3.173
master_1380	chr1	14265014	14265899	master_1380	0.035722	-3.556	1.938
master_1381	chr1	14267984	14268717	master_1381	0.0495239	-1.54	0.824
master_1382	chr1	14270495	14271096	master_1382	0.619443	-3.564	3.188
master_1383	chr1	14279173	14279774	master_1383	-0.0288436	-3.037	1.398
master_1384	chr1	14288028	14289043	master_1384	-0.11728	-4.032	2.558
master_1385	chr1	14293414	14294327	master_1385	0.320945	-3.951	3.188
master_1386	chr1	14294324	14294925	master_1386	0.036183	-3.316	2.176
master_1387	chr1	14303316	14303939	master_1387	0.97844	-3.318	3.189
master_1388	chr1	14309502	14310194	master_1388	1.13138	-2.881	3.103
master_1389	chr1	14309956	14310557	master_1389	1.19495	-3.748	3.139
master_1390	chr1	14343305	14343906	master_1390	-0.00541265	-1.678	1.335
master_1391	chr1	14359901	14360509	master_1391	0.370031	-2.581	2.981
master_1392	chr1	14362771	14363372	master_1392	0.154913	-2.863	1.836
master_1393	chr1	14363093	14363851	master_1393	0.200608	-3.271	1.837
master_1394	chr1	14363884	14364685	master_1394	0.0529288	-3.85	1.95
master_1395	chr1	14372171	14372772	master_1395	0	0	0
master_1396	chr1	14375014	14375691	master_1396	0.294909	-2.281	1.542
master_1397	chr1	14384279	14385074	master_1397	0.263681	-3.467	2.842
master_1398	chr1	14384834	14385510	master_1398	0.482685	-2.192	2.842
master_1399	chr1	14419202	14419924	master_1399	-0.185913	-4.633	2.652
master_1400	chr1	14422589	14423320	master_1400	1.14251	-2.144	3.296
master_1401	chr1	14423887	14424488	master_1401	0.0151514	-4.154	2.636
master_1402	chr1	14432092	14432693	master_1402	0.0306323	-2.798	1.671
master_1403	chr1	14439375	14439976	master_1403	0.0753095	-1.311	0.278
master_1404	chr1	14440977	14441630	master_1404	0.258645	-1.743	2.13
master_1405	chr1	14442319	14443149	master_1405	0.188333	-0.959	0.506
master_1406	chr1	14447298	14447899	master_1406	0	0	0
master_1407	chr1	14455583	14456239	master_1407	0.100399	-3.382	1.341
master_1408	chr1	14456413	14457329	master_1408	0.124189	-4.138	2.3
master_1409	chr1	14460239	14460840	master_1409	0.0176506	-2.395	2.433
master_1410	chr1	14460744	14461345	master_1410	0.0337321	-2.815	1.997
master_1411	chr1	14464656	14465257	master_1411	1.54056	-3.947	3.296
master_1412	chr1	14467903	14468504	master_1412	0.291889	-0.452	0.526
master_1413	chr1	14474360	14474961	master_1413	-0.285935	-4.948	1.967
master_1414	chr1	14484380	14485078	master_1414	-0.0500788	-3.852	2.071
master_1415	chr1	14490819	14491420	master_1415	-0.0697854	-3.45	2.48
master_1416	chr1	14495859	14496611	master_1416	0.254453	-4.11	3.159
master_1417	chr1	14497908	14498744	master_1417	0.153181	-5.108	2.876
master_1418	chr1	14506035	14506963	master_1418	0.0514849	-6.881	3.074
master_1419	chr1	14506758	14507955	master_1419	-0.23598	-6.881	2.993
master_1420	chr1	14513431	14514105	master_1420	0.189163	-2.084	3.01
master_1421	chr1	14519482	14520118	master_1421	0.0538542	-1.479	0.743
master_1422	chr1	14525026	14525701	master_1422	0	0	0
master_1423	chr1	14532980	14533741	master_1423	0.0455085	-5.793	1.921
master_1424	chr1	14547763	14548454	master_1424	0.00383178	-1.943	1.174
master_1425	chr1	14555764	14556514	master_1425	0.00177467	-3.804	2.688
master_1426	chr1	14569998	14571191	master_1426	1.24197	-3.711	3.211
master_1427	chr1	14575634	14576235	master_1427	0.228684	-3.66	3.212
master_1428	chr1	14576728	14577329	master_1428	0.0122862	-3.071	2.063
master_1429	chr1	14589746	14590470	master_1429	0.00629006	-2.862	1.207
master_1430	chr1	14590743	14591344	master_1430	-0.0528336	-2.805	1.59
master_1431	chr1	14593605	14594258	master_1431	-0.0387642	-3.701	1.745
master_1432	chr1	14595834	14596458	master_1432	0	0	0
master_1433	chr1	14600584	14601185	master_1433	0	0	0
master_1434	chr1	14607279	14607880	master_1434	0.177231	-0.786	0.278
master_1435	chr1	14617097	14617722	master_1435	-0.0835712	-3.14	1.772
master_1436	chr1	14631854	14632455	master_1436	0.0678964	-2.37	0.858
master_1437	chr1	14635763	14636481	master_1437	0.852033	-3.006	2.891
master_1438	chr1	14641909	14642510	master_1438	0.161032	-2.441	3.222
master_1439	chr1	14643924	14644537	master_1439	0.604521	-2.267	2.867
master_1440	chr1	14646750	14647605	master_1440	0.029683	-3.064	1.389
master_1441	chr1	14655604	14656205	master_1441	-0.17786	-1.588	0.59
master_1442	chr1	14655987	14656588	master_1442	0.0634742	-2.769	1.526
master_1443	chr1	14665928	14666529	master_1443	0.0268203	-2.589	1.946
master_1444	chr1	14667736	14668337	master_1444	0.00288686	-2.737	2.154
master_1445	chr1	14675205	14675852	master_1445	0.0192983	-2.474	1.545
master_1446	chr1	14679354	14679955	master_1446	-0.0232329	-2.867	2.301
master_1447	chr1	14686819	14687420	master_1447	0.711644	-4.772	3.296
master_1448	chr1	14696992	14697593	master_1448	0.0536283	-1.512	0.878
master_1449	chr1	14704859	14705460	master_1449	0.224493	-2.951	3.074
master_1450	chr1	14705425	14706026	master_1450	0.712087	-2.972	3.159
master_1451	chr1	14710106	14710707	master_1451	0.573707	-3.619	3.052
master_1452	chr1	14711544	14712145	master_1452	0.183839	-1.399	2.773
master_1453	chr1	14719780	14720381	master_1453	0.00616111	-3.396	2.068
master_1454	chr1	14728911	14729512	master_1454	0.0444561	-3.902	2.21
master_1455	chr1	14739556	14740598	master_1455	0.0540059	-2.793	1.791
master_1456	chr1	14742375	14742982	master_1456	0	0	0
master_1457	chr1	14755075	14755997	master_1457	0.744838	-5.58	2.834
master_1458	chr1	14757740	14758392	master_1458	0.219138	-4.443	2.938
master_1459	chr1	14764326	14764927	master_1459	0.0415907	-1.479	1.32
master_1460	chr1	14769024	14769625	master_1460	-0.0001198	-2.851	2.221
master_1461	chr1	14773868	14774469	master_1461	0.109083	-3.092	3.139
master_1462	chr1	14775191	14775792	master_1462	1.13532	-1.439	3.212
master_1463	chr1	14800955	14801556	master_1463	0.192787	-2.652	2.92
master_1464	chr1	14815946	14816547	master_1464	0.443834	-3.668	3.242
master_1465	chr1	14816490	14817091	master_1465	0.152158	-2.615	2.757
master_1466	chr1	14823218	14824027	master_1466	-0.0322164	-3.899	1.79
master_1467	chr1	14854742	14855543	master_1467	0.57837	-4.407	3.101
master_1468	chr1	14858322	14858923	master_1468	0.193824	-3.541	3.296
master_1469	chr1	14860257	14860949	master_1469	0	0	0
master_1470	chr1	14875415	14876016	master_1470	0.0734725	-4.696	3.086
master_1471	chr1	14917943	14919194	master_1471	-0.116361	-5.139	3.103
master_1472	chr1	14929055	14929687	master_1472	-0.103528	-2.777	2.111
master_1473	chr1	14935853	14936454	master_1473	-0.0345464	-1.479	0.278
master_1474	chr1	14943473	14944074	master_1474	0.155504	-0.968	0.502
master_1475	chr1	14966853	14967489	master_1475	0	0	0
master_1476	chr1	14968462	14969063	master_1476	0	0	0
master_1477	chr1	14982494	14983095	master_1477	0.0552812	-1.479	0.278
master_1478	chr1	14995274	14995875	master_1478	0.238411	-5.995	2.39
master_1479	chr1	14997612	14998533	master_1479	0.00531921	-2.401	0.763
master_1480	chr1	15005863	15006464	master_1480	0.021068	-2.736	1.339
master_1481	chr1	15008673	15009274	master_1481	-0.016218	-3.991	2.877
master_1482	chr1	15017316	15018418	master_1482	0.0214302	-1.479	0.278
master_1483	chr1	15018294	15018929	master_1483	0.0129559	-1.479	0.278
master_1484	chr1	15059423	15060033	master_1484	0.567274	-3.186	3.296
master_1485	chr1	15064218	15064819	master_1485	0	0	0
master_1486	chr1	15074211	15074817	master_1486	0	0	0
master_1487	chr1	15095573	15096299	master_1487	-0.09052	-1.479	0.271
master_1488	chr1	15116334	15116935	master_1488	0	0	0
master_1489	chr1	15123811	15124412	master_1489	0.0221198	-3.115	2.387
master_1490	chr1	15131581	15132182	master_1490	0.0453644	-2.431	0.869
master_1491	chr1	15136003	15136604	master_1491	0	0	0
master_1492	chr1	15152282	15153031	master_1492	0.0954828	-2.23	1.771
master_1493	chr1	15154917	15155853	master_1493	0.00184615	-3.004	1.634
master_1494	chr1	15162807	15163408	master_1494	0	0	0
master_1495	chr1	15172298	15173183	master_1495	0	0	0
master_1496	chr1	15181265	15181866	master_1496	0	0	0
master_1497	chr1	15181780	15182404	master_1497	0	0	0
master_1498	chr1	15194186	15194916	master_1498	0.311716	-2.084	2.038
master_1499	chr1	15201012	15201613	master_1499	0.0206556	-1.835	1.048
master_1500	chr1	15202404	15203098	master_1500	0.037415	-2.569	1.001
master_1501	chr1	15204491	15205092	master_1501	0.0502847	-1.513	0.712
master_1502	chr1	15206401	15207112	master_1502	0.0482112	-1.804	0.772
master_1503	chr1	15219319	15219962	master_1503	-0.0255291	-2.125	1.1
master_1504	chr1	15220409	15221010	master_1504	0.0361348	-1.479	0.278
master_1505	chr1	15234546	15235147	master_1505	0	0	0
master_1506	chr1	15255568	15256402	master_1506	0	0	0
master_1507	chr1	15256161	15256912	master_1507	0	0	0
master_1508	chr1	15256632	15257233	master_1508	0	0	0
master_1509	chr1	15266472	15267073	master_1509	0.0299168	-1.479	0.278
master_1510	chr1	15269138	15269783	master_1510	0.303825	-0.958	0.507
master_1511	chr1	15286352	15287199	master_1511	0.390622	-5.994	2.689
master_1512	chr1	15292290	15292975	master_1512	0.167502	-3.373	2.867
master_1513	chr1	15293673	15294274	master_1513	0.0487995	-1.911	2.194
master_1514	chr1	15294012	15294804	master_1514	0.210896	-5.098	2.526
master_1515	chr1	15307380	15308129	master_1515	0.641481	-3.239	3.274
master_1516	chr1	15312353	15313345	master_1516	0.976533	-6.198	3.274
master_1517	chr1	15316246	15317187	master_1517	0.0698799	-5.229	2.966
master_1518	chr1	15325766	15326367	master_1518	0.102186	-2.848	2.843
master_1519	chr1	15327093	15327694	master_1519	-0.0832962	-5.34	2.098
master_1520	chr1	15329191	15329898	master_1520	0.0482744	-2.142	2.011
master_1521	chr1	15348975	15349640	master_1521	0.42717	-3.539	3.054
master_1522	chr1	15358000	15358962	master_1522	0.324484	-3.253	3.104
master_1523	chr1	15358894	15359495	master_1523	-0.0766872	-3.915	2.187
master_1524	chr1	15365461	15366937	master_1524	0.0128523	-3.602	2.286
master_1525	chr1	15378802	15379403	master_1525	0.211633	-0.831	0.506
master_1526	chr1	15382960	15383561	master_1526	0.0777577	-3.385	2.546
master_1527	chr1	15384427	15385028	master_1527	0.0806955	-1.479	0.278
master_1528	chr1	15393334	15393935	master_1528	0.0579052	-4.804	2.379
master_1529	chr1	15400911	15401512	master_1529	0.0552329	-5.992	2.198
master_1530	chr1	15401349	15401950	master_1530	0.000212978	-5.992	2.09
master_1531	chr1	15408868	15409567	master_1531	0.102918	-3.634	3.006
master_1532	chr1	15414927	15415528	master_1532	0.023426	-2.381	1.496
master_1533	chr1	15423399	15424074	master_1533	0.394631	-2.483	3.296
master_1534	chr1	15424146	15424839	master_1534	0.0567694	-2.949	2.266
master_1535	chr1	15426541	15427186	master_1535	0.442967	-2.58	3.274
master_1536	chr1	15446540	15447141	master_1536	0.343948	-2.568	3.296
master_1537	chr1	15451414	15452015	master_1537	0.604035	-4.042	3.296
master_1538	chr1	15461628	15462522	master_1538	0.081637	-1.847	0.586
master_1539	chr1	15475584	15476204	master_1539	0.0914387	-1.981	1.966
master_1540	chr1	15481159	15481956	master_1540	0.329502	-3.907	3.025
master_1541	chr1	15482617	15483241	master_1541	0.0739263	-3.209	2.294
master_1542	chr1	15483182	15484082	master_1542	0.381549	-4.016	2.907
master_1543	chr1	15485300	15485901	master_1543	0.0167304	-1.479	0.278
master_1544	chr1	15504297	15505022	master_1544	0.120633	-1.132	0.911
master_1545	chr1	15515700	15516427	master_1545	0.691407	-0.527	1.951
master_1546	chr1	15520350	15520998	master_1546	0.0221806	-1.197	1.172
master_1547	chr1	15529285	15530286	master_1547	0.0525115	-1.944	1.108
master_1548	chr1	15538759	15539601	master_1548	0.108144	-5.813	2.862
master_1549	chr1	15544060	15544718	master_1549	0.269491	-3.185	3.064
master_1550	chr1	15545486	15546087	master_1550	0	0	0
master_1551	chr1	15550623	15551224	master_1551	0.0688912	-2.176	1.86
master_1552	chr1	15551523	15552124	master_1552	0.104933	-3.537	2.164
master_1553	chr1	15555369	15555997	master_1553	0.0805383	-1.479	0.278
master_1554	chr1	15558714	15559350	master_1554	0.0488805	-3.467	2.117
master_1555	chr1	15559734	15560403	master_1555	0.173559	-3.07	2.99
master_1556	chr1	15569350	15570076	master_1556	-0.0225537	-3.419	2.193
master_1557	chr1	15569967	15570808	master_1557	0.330498	-2.955	3.187
master_1558	chr1	15570699	15571300	master_1558	0.540544	-3.407	3.187
master_1559	chr1	15579198	15579799	master_1559	0.0349817	-1.479	0.278
master_1560	chr1	15595111	15595712	master_1560	0.269306	-2.796	2.774
master_1561	chr1	15607099	15608057	master_1561	0.0498309	-3.644	2.394
master_1562	chr1	15609411	15610012	master_1562	0.0824343	-2.823	2.654
master_1563	chr1	15609823	15610424	master_1563	-0.0106789	-2.755	2.538
master_1564	chr1	15610292	15611033	master_1564	0.371507	-3.243	3.007
master_1565	chr1	15616149	15617102	master_1565	0.658853	-4.502	3.186
master_1566	chr1	15621689	15622438	master_1566	-0.00991055	-2.89	2.468
master_1567	chr1	15630680	15631379	master_1567	0.11574	-3.017	2.093
master_1568	chr1	15631965	15632566	master_1568	0.195667	-2.403	2.754
master_1569	chr1	15634147	15634850	master_1569	0.213835	-2.681	2.551
master_1570	chr1	15644539	15645313	master_1570	0	0	0
master_1571	chr1	15649619	15650236	master_1571	0.275342	-3.051	3.296
master_1572	chr1	15650897	15651587	master_1572	0.110017	-3.372	2.638
master_1573	chr1	15651566	15652742	master_1573	0.103134	-6.053	3.148
master_1574	chr1	15658251	15658963	master_1574	0.647055	-3.098	3.269
master_1575	chr1	15659400	15660303	master_1575	-0.0420864	-3.031	1.941
master_1576	chr1	15683091	15684226	master_1576	0.339447	-4.008	3.296
master_1577	chr1	15684946	15685547	master_1577	0.124	-1.055	1.399
master_1578	chr1	15685406	15686051	master_1578	0.470143	-0.256	0.745
master_1579	chr1	15698259	15698860	master_1579	0.0175907	-2.359	2.274
master_1580	chr1	15710109	15711444	master_1580	1.37089	-6.302	3.246
master_1581	chr1	15712641	15713242	master_1581	0.0160216	-4.316	3.135
master_1582	chr1	15725652	15726497	master_1582	0.148063	-4.186	2.906
master_1583	chr1	15731875	15732476	master_1583	0.0802093	-1.828	0.592
master_1584	chr1	15745860	15746461	master_1584	0.0602366	-1.479	0.278
master_1585	chr1	15757096	15757697	master_1585	0.172	-1.692	0.569
master_1586	chr1	15758428	15759029	master_1586	0.0598099	-1.456	0.278
master_1587	chr1	15758735	15759454	master_1587	0	0	0
master_1588	chr1	15768885	15769513	master_1588	0.0722071	-1.675	0.8
master_1589	chr1	15770237	15771000	master_1589	0.079055	-1.479	0.623
master_1590	chr1	15776714	15777652	master_1590	0.328197	-3.924	2.981
master_1591	chr1	15791608	15792209	master_1591	0.226464	-3.057	2.061
master_1592	chr1	15805277	15806111	master_1592	0.119712	-5.518	3.223
master_1593	chr1	15827454	15828164	master_1593	0.0525625	-1.479	0.278
master_1594	chr1	15847633	15848435	master_1594	0.0202861	-3.526	1.636
master_1595	chr1	15850566	15851408	master_1595	0.0636769	-1.479	0.576
master_1596	chr1	15851467	15852238	master_1596	0.0198916	-1.677	1.162
master_1597	chr1	15852451	15853052	master_1597	-0.0248885	-3.671	1.143
master_1598	chr1	15858624	15859225	master_1598	0.413918	-5.256	3.296
master_1599	chr1	15861766	15862422	master_1599	0.0695443	-1.479	0.278
master_1600	chr1	15873458	15874120	master_1600	0	0	0
master_1601	chr1	15883431	15884095	master_1601	0.301458	-5.803	3.119
master_1602	chr1	15892176	15893134	master_1602	0.0451106	-5.431	2.911
master_1603	chr1	15899476	15900190	master_1603	0.265083	-3.515	3.128
master_1604	chr1	15902289	15902890	master_1604	-0.0355308	-3.631	2.524
master_1605	chr1	15913024	15914000	master_1605	0.208458	-4.229	2.665
master_1606	chr1	15917620	15918221	master_1606	0.0721185	-2.221	1.518
master_1607	chr1	15942972	15943650	master_1607	0.159414	-3.469	2.746
master_1608	chr1	15943463	15944151	master_1608	0.169766	-3.52	2.746
master_1609	chr1	15957418	15958019	master_1609	-0.00598438	-2.164	0.849
master_1610	chr1	15960592	15961267	master_1610	0.0394919	-3.099	1.827
master_1611	chr1	15967076	15967966	master_1611	0	0	0
master_1612	chr1	15990768	15991574	master_1612	0.0666501	-5.033	2.877
master_1613	chr1	15993431	15994176	master_1613	0.167353	-4.389	2.897
master_1614	chr1	16009031	16009632	master_1614	0	0	0
master_1615	chr1	16059461	16060361	master_1615	0.00883222	-1.479	0.278
master_1616	chr1	16063962	16064654	master_1616	0.0459247	-2.508	1.196
master_1617	chr1	16070214	16070827	master_1617	-0.0711126	-4.59	2.14
master_1618	chr1	16087375	16087976	master_1618	0.0219534	-1.479	0.644
master_1619	chr1	16091547	16092202	master_1619	0.0809023	-2.535	1.852
master_1620	chr1	16092834	16093647	master_1620	-0.106066	-4.521	2.75
master_1621	chr1	16103951	16104751	master_1621	0.154321	-5.286	3.087
master_1622	chr1	16104489	16105259	master_1622	0.312036	-3.206	2.985
master_1623	chr1	16105132	16106319	master_1623	0.839726	-2.946	2.705
master_1624	chr1	16112824	16113431	master_1624	0.154115	-3.222	2.933
master_1625	chr1	16113238	16113982	master_1625	-0.0011922	-3.715	2.933
master_1626	chr1	16115971	16116585	master_1626	1.12699	-3.566	3.231
master_1627	chr1	16122587	16123332	master_1627	0.475417	-3.074	3.296
master_1628	chr1	16129879	16130621	master_1628	0.103454	-7.137	3.025
master_1629	chr1	16134541	16135142	master_1629	0.187143	-4.579	2.807
master_1630	chr1	16135191	16135792	master_1630	-0.455121	-5.688	2.271
master_1631	chr1	16169487	16170157	master_1631	0.0791308	-1.479	0.278
master_1632	chr1	16172382	16173994	master_1632	0.135029	-4.295	3.054
master_1633	chr1	16177294	16178131	master_1633	0.401456	-2.571	2.995
master_1634	chr1	16179775	16180450	master_1634	0.253113	-4.959	2.868
master_1635	chr1	16190881	16191573	master_1635	0.0101069	-2.947	1.495
master_1636	chr1	16201721	16202495	master_1636	0.960585	-2.878	3.274
master_1637	chr1	16205606	16206501	master_1637	0.0401883	-1.652	0.59
master_1638	chr1	16214079	16214680	master_1638	0.0789201	-3.517	2.983
master_1639	chr1	16224972	16226046	master_1639	0.194709	-3.287	3.223
master_1640	chr1	16227436	16228524	master_1640	0.672659	-3.899	3.157
master_1641	chr1	16231275	16232157	master_1641	0.357711	-5.067	3.211
master_1642	chr1	16241484	16242085	master_1642	-0.18124	-5.272	2.065
master_1643	chr1	16242046	16242657	master_1643	-0.0603355	-3.394	1.535
master_1644	chr1	16243108	16243832	master_1644	-0.015308	-3.994	1.99
master_1645	chr1	16248523	16249641	master_1645	1.02425	-6.035	3.296
master_1646	chr1	16249516	16250329	master_1646	0.444197	-5.417	3.211
master_1647	chr1	16256042	16256662	master_1647	0.111378	-4.874	3.034
master_1648	chr1	16256419	16257020	master_1648	0.0895923	-4.874	3.034
master_1649	chr1	16258090	16258871	master_1649	0.424455	-4.144	3.296
master_1650	chr1	16259797	16260399	master_1650	0.113841	-2.397	1.984
master_1651	chr1	16265086	16265687	master_1651	0.22281	-4.543	2.79
master_1652	chr1	16265737	16266338	master_1652	-0.0275541	-6.126	2.23
master_1653	chr1	16266852	16267869	master_1653	0.0525015	-4.262	2.982
master_1654	chr1	16268652	16269344	master_1654	0.120056	-5.22	3.003
master_1655	chr1	16271979	16272657	master_1655	0.226441	-3.862	2.613
master_1656	chr1	16274790	16275519	master_1656	0.0644829	-3.72	2.258
master_1657	chr1	16277850	16278451	master_1657	0.207158	-4.251	3.078
master_1658	chr1	16294077	16295073	master_1658	1.00584	-3.731	3.296
master_1659	chr1	16297471	16298123	master_1659	0.0409617	-3.184	1.854
master_1660	chr1	16304604	16305323	master_1660	-0.00615021	-4.821	3.246
master_1661	chr1	16312002	16312603	master_1661	0.192661	-5.019	2.244
master_1662	chr1	16313488	16314578	master_1662	0.0227033	-1.479	0.278
master_1663	chr1	16321330	16321931	master_1663	0	0	0
master_1664	chr1	16347759	16348604	master_1664	0.146425	-3.69	2.497
master_1665	chr1	16353431	16354132	master_1665	0	0	0
master_1666	chr1	16355878	16356556	master_1666	-0.0182165	-2.631	1.089
master_1667	chr1	16356294	16356895	master_1667	0.011827	-2.631	2.09
master_1668	chr1	16371866	16372804	master_1668	0.0950352	-5.376	2.764
master_1669	chr1	16383242	16384043	master_1669	0.30694	-3.486	2.699
master_1670	chr1	16408305	16408906	master_1670	-0.0684376	-5.739	2.653
master_1671	chr1	16410395	16410996	master_1671	-0.0276023	-2.451	0.724
master_1672	chr1	16414872	16415506	master_1672	0.155411	-1.524	0.616
master_1673	chr1	16431221	16432086	master_1673	0.253166	-2.419	1.852
master_1674	chr1	16434092	16434693	master_1674	0	0	0
master_1675	chr1	16435634	16436392	master_1675	0.074281	-3.723	2.123
master_1676	chr1	16437049	16437785	master_1676	-0.0601209	-3.29	1.659
master_1677	chr1	16440097	16440698	master_1677	0.736428	-5.71	3.16
master_1678	chr1	16441618	16442219	master_1678	-0.0582413	-3.813	1.256
master_1679	chr1	16445778	16446480	master_1679	0.0529886	-1.479	0.278
master_1680	chr1	16447634	16448425	master_1680	0.114228	-1.446	0.59
master_1681	chr1	16468453	16469305	master_1681	0	0	0
master_1682	chr1	16469735	16470612	master_1682	0	0	0
master_1683	chr1	16474838	16475439	master_1683	0	0	0
master_1684	chr1	16482963	16483564	master_1684	0.167005	-1.488	0.86
master_1685	chr1	16484276	16484938	master_1685	-0.0302581	-1.998	0.635
master_1686	chr1	16496264	16497049	master_1686	0	0	0
master_1687	chr1	16498487	16499243	master_1687	0	0	0
master_1688	chr1	16499191	16499792	master_1688	0	0	0
master_1689	chr1	16505344	16506161	master_1689	0.0445213	-1.479	0.278
master_1690	chr1	16512793	16513500	master_1690	0.109637	-2.968	2.029
master_1691	chr1	16518372	16519109	master_1691	0.288522	-4.716	2.205
master_1692	chr1	16518906	16519649	master_1692	-0.0283884	-3.989	1.465
master_1693	chr1	16519483	16520331	master_1693	0.197524	-4.193	2.477
master_1694	chr1	16545035	16545816	master_1694	0.0476005	-3.195	0.975
master_1695	chr1	16546543	16547592	master_1695	0.117904	-1.632	0.624
master_1696	chr1	16559628	16560240	master_1696	0.0886405	-3.063	0.896
master_1697	chr1	16564634	16565276	master_1697	0.123003	-3.275	2.753
master_1698	chr1	16564998	16565793	master_1698	0.141336	-3.275	2.919
master_1699	chr1	16586835	16587540	master_1699	0.119174	-3.095	2.331
master_1700	chr1	16593425	16594026	master_1700	0.0115009	-2.055	1.002
master_1701	chr1	16603542	16604462	master_1701	0.0286014	-1.446	0.278
master_1702	chr1	16604996	16605597	master_1702	0.0855042	-1.479	0.278
master_1703	chr1	16618504	16619105	master_1703	0.367288	-3.328	3.118
master_1704	chr1	16618907	16619660	master_1704	0.507477	-5.336	3.127
master_1705	chr1	16636298	16637271	master_1705	0.0375289	-1.479	0.278
master_1706	chr1	16637163	16637764	master_1706	0.0326521	-1.479	0.278
master_1707	chr1	16642066	16642667	master_1707	0.359063	-4.183	2.957
master_1708	chr1	16656635	16657374	master_1708	0.347009	-4.449	3.16
master_1709	chr1	16664868	16665674	master_1709	-0.203717	-5.283	2.925
master_1710	chr1	16672792	16673489	master_1710	0.0610167	-1.81	0.829
master_1711	chr1	16679015	16679616	master_1711	0.0384868	-1.479	0.278
master_1712	chr1	16683709	16684310	master_1712	0.163651	-1.824	0.59
master_1713	chr1	16687786	16688466	master_1713	0.158525	-3.915	3.095
master_1714	chr1	16688223	16689265	master_1714	0.208336	-6.083	3.118
master_1715	chr1	16694946	16695597	master_1715	0	0	0
master_1716	chr1	16702678	16703543	master_1716	0.279341	-3.682	2.132
master_1717	chr1	16703307	16703984	master_1717	0.186077	-3.682	2.132
master_1718	chr1	16715725	16716326	master_1718	0.0636473	-1.479	0.278
master_1719	chr1	16717897	16718498	master_1719	0.0990882	-1.479	0.278
master_1720	chr1	16720610	16721594	master_1720	0.020512	-1.479	0.278
master_1721	chr1	16723603	16724204	master_1721	0.0772412	-1.678	0.59
master_1722	chr1	16727829	16728532	master_1722	0.0814118	-1.456	0.278
master_1723	chr1	16745750	16746482	master_1723	0.117136	-2.768	0.951
master_1724	chr1	16748605	16749710	master_1724	0.0113044	-1.479	0.278
master_1725	chr1	16749826	16750427	master_1725	0	0	0
master_1726	chr1	16758146	16758793	master_1726	0.0285363	-2.056	1.72
master_1727	chr1	16758647	16759415	master_1727	0.080207	-3.08	1.827
master_1728	chr1	16768174	16769128	master_1728	0.442418	-2.197	0.961
master_1729	chr1	16771712	16772313	master_1729	0.0821644	-1.479	0.278
master_1730	chr1	16779685	16780371	master_1730	0.0646694	-1.479	0.278
master_1731	chr1	16797890	16798874	master_1731	0.0362967	-2.905	1.19
master_1732	chr1	16808031	16808824	master_1732	0.059172	-1.479	0.278
master_1733	chr1	16809616	16810290	master_1733	0.868622	-2.654	2.731
master_1734	chr1	16816442	16817178	master_1734	0.0940674	-1.853	1.91
master_1735	chr1	16817909	16818510	master_1735	0.0366007	-2.609	1.347
master_1736	chr1	16826327	16826997	master_1736	0	0	0
master_1737	chr1	16828897	16829498	master_1737	0	0	0
master_1738	chr1	16864974	16865623	master_1738	0	0	0
master_1739	chr1	16870917	16871518	master_1739	0	0	0
master_1740	chr1	16882574	16883220	master_1740	0	0	0
master_1741	chr1	16916412	16917153	master_1741	0.439306	-4.644	3.016
master_1742	chr1	16929253	16929975	master_1742	0.0668712	-2.681	1.148
master_1743	chr1	16930054	16930655	master_1743	0.123997	-2.374	0.875
master_1744	chr1	16934276	16934877	master_1744	0.045421	-3.413	0.96
master_1745	chr1	16961134	16961735	master_1745	0.11997	-4.008	2.52
master_1746	chr1	16964360	16965320	master_1746	0.0800711	-2.97	2.073
master_1747	chr1	16973221	16974217	master_1747	0.130117	-2.538	1.645
master_1748	chr1	16979793	16980564	master_1748	0.133313	-4.356	2.891
master_1749	chr1	16981571	16982477	master_1749	-0.0945157	-4.052	1.636
master_1750	chr1	16983300	16983901	master_1750	-0.119314	-5.193	2.278
master_1751	chr1	16987284	16988093	master_1751	0.282632	-4.117	2.816
master_1752	chr1	16990012	16990613	master_1752	0.0124759	-1.648	0.59
master_1753	chr1	16996460	16997166	master_1753	1.24617	-2.399	3.159
master_1754	chr1	17003301	17003902	master_1754	0.0478835	-3.534	3.183
master_1755	chr1	17003768	17004369	master_1755	1.17623	-4.369	3.242
master_1756	chr1	17007737	17008379	master_1756	0.021771	-3.909	2.37
master_1757	chr1	17009334	17009935	master_1757	0.554547	-4.649	3.296
master_1758	chr1	17009868	17010469	master_1758	-0.106913	-4.649	2.49
master_1759	chr1	17010620	17011365	master_1759	0.0395826	-1.479	0.278
master_1760	chr1	17015940	17016890	master_1760	0.203093	-6.006	3.211
master_1761	chr1	17017622	17018834	master_1761	0.0631304	-1.315	0.278
master_1762	chr1	17028407	17029021	master_1762	-0.0158294	-1.505	1.251
master_1763	chr1	17041051	17041924	master_1763	0.323128	-5.473	3.274
master_1764	chr1	17042952	17043700	master_1764	0.0489853	-4.177	2.635
master_1765	chr1	17043884	17044764	master_1765	0.268381	-7.154	3.091
master_1766	chr1	17047180	17047781	master_1766	0.0432186	-3.892	1.213
master_1767	chr1	17053716	17054619	master_1767	0.400953	-4.981	3.046
master_1768	chr1	17058087	17058688	master_1768	-0.0960998	-3.547	2.328
master_1769	chr1	17058638	17059357	master_1769	0.125025	-4.049	3.069
master_1770	chr1	17059698	17060308	master_1770	-0.163369	-3.638	2.55
master_1771	chr1	17060197	17061115	master_1771	-0.0472571	-4.135	2.418
master_1772	chr1	17062535	17063168	master_1772	0.0209573	-2.954	1.975
master_1773	chr1	17069636	17070542	master_1773	0.0411258	-3.542	2.535
master_1774	chr1	17072486	17073547	master_1774	0.32499	-1.697	1.072
master_1775	chr1	17084976	17085659	master_1775	0.879646	-3.982	3.296
master_1776	chr1	17091367	17092295	master_1776	1.25461	-7.554	3.188
master_1777	chr1	17096584	17097305	master_1777	0.874645	-3.988	3.005
master_1778	chr1	17097259	17098212	master_1778	1.00095	-3.734	2.759
master_1779	chr1	17098258	17098964	master_1779	0.637729	-3.127	3.027
master_1780	chr1	17119919	17120606	master_1780	0.723339	-3.703	3.296
master_1781	chr1	17120636	17121523	master_1781	0.359467	-4.138	3.296
master_1782	chr1	17122711	17123469	master_1782	0.116487	-1.734	2.244
master_1783	chr1	17123290	17124140	master_1783	0	0	0
master_1784	chr1	17124263	17124990	master_1784	-0.0733711	-1.433	0.753
master_1785	chr1	17132179	17132881	master_1785	0.0400485	-0.798	0.602
master_1786	chr1	17145059	17145904	master_1786	0.152524	-6.535	3.054
master_1787	chr1	17154013	17154614	master_1787	0.24412	-2.822	2.657
master_1788	chr1	17163004	17163605	master_1788	0.218131	-4.881	2.854
master_1789	chr1	17163449	17164212	master_1789	0.431	-4.002	2.926
master_1790	chr1	17167041	17167642	master_1790	0.0970982	-3.939	1.315
master_1791	chr1	17172605	17173206	master_1791	0.323534	-3.966	3.045
master_1792	chr1	17189856	17190457	master_1792	0	0	0
master_1793	chr1	17200743	17201344	master_1793	0.258198	-3.07	2.354
master_1794	chr1	17207345	17207946	master_1794	0	0	0
master_1795	chr1	17227227	17227828	master_1795	0	0	0
master_1796	chr1	17237285	17237886	master_1796	0	0	0
master_1797	chr1	17239333	17239940	master_1797	0	0	0
master_1798	chr1	17250788	17251389	master_1798	0.03	-1.456	0.278
master_1799	chr1	17272807	17273439	master_1799	0.0466364	-0.92	0.528
master_1800	chr1	17294332	17295114	master_1800	0	0	0
master_1801	chr1	17300669	17301270	master_1801	0	0	0
master_1802	chr1	17302653	17303254	master_1802	0.120581	-2.629	1.84
master_1803	chr1	17303330	17303931	master_1803	0.0645008	-1.479	0.278
master_1804	chr1	17305125	17305768	master_1804	-0.0541617	-1.479	0.278
master_1805	chr1	17307509	17308158	master_1805	0.0393451	-1.479	0.278
master_1806	chr1	17309184	17310069	master_1806	0.0920128	-2.513	2.659
master_1807	chr1	17309831	17310788	master_1807	0.091086	-1.833	1.197
master_1808	chr1	17311249	17311850	master_1808	0.107311	-2.632	1.619
master_1809	chr1	17320777	17321378	master_1809	0	0	0
master_1810	chr1	17322933	17323534	master_1810	0.198599	-2.059	1.812
master_1811	chr1	17327386	17327987	master_1811	0.035178	-1.479	1.134
master_1812	chr1	17327692	17328293	master_1812	0.0280549	-1.479	0.278
master_1813	chr1	17337109	17337919	master_1813	0.0160901	-3.021	1.925
master_1814	chr1	17348593	17349207	master_1814	0	0	0
master_1815	chr1	17354527	17355128	master_1815	0.00870834	-0.958	0.507
master_1816	chr1	17360554	17361296	master_1816	0	0	0
master_1817	chr1	17373911	17374512	master_1817	0.0135516	-1.479	0.278
master_1818	chr1	17375874	17376475	master_1818	0.0472696	-3.189	2.365
master_1819	chr1	17400880	17401718	master_1819	0.0835617	-1.698	0.881
master_1820	chr1	17401501	17402102	master_1820	0	0	0
master_1821	chr1	17406046	17406647	master_1821	0.390106	-2.462	2.786
master_1822	chr1	17406383	17406984	master_1822	0.243323	-2.462	2.786
master_1823	chr1	17410433	17411034	master_1823	0.0106622	-2.135	1.15
master_1824	chr1	17411737	17412338	master_1824	0.0708952	-2.849	1.22
master_1825	chr1	17416773	17417430	master_1825	0.266725	-3.174	2.702
master_1826	chr1	17419121	17419722	master_1826	0.0201697	-2.1	1.04
master_1827	chr1	17421112	17421713	master_1827	-0.0429682	-2.985	2.145
master_1828	chr1	17422138	17422783	master_1828	0	0	0
master_1829	chr1	17428822	17429423	master_1829	0.00833111	-1.875	0.683
master_1830	chr1	17440792	17441496	master_1830	-0.117444	-2.516	1.51
master_1831	chr1	17447664	17448265	master_1831	0	0	0
master_1832	chr1	17449161	17449855	master_1832	0.0591614	-3.035	2.398
master_1833	chr1	17458363	17458964	master_1833	0	0	0
master_1834	chr1	17459658	17460259	master_1834	0	0	0
master_1835	chr1	17465685	17466542	master_1835	-0.00220092	-1.842	0.59
master_1836	chr1	17473470	17474071	master_1836	0	0	0
master_1837	chr1	17480585	17481469	master_1837	0.416723	-2.898	2.874
master_1838	chr1	17482641	17483740	master_1838	0.0789918	-2.581	2.218
master_1839	chr1	17485289	17485890	master_1839	0.0380183	-1.69	1.407
master_1840	chr1	17496565	17497166	master_1840	0	0	0
master_1841	chr1	17506457	17507123	master_1841	0.0368802	-1.479	0.278
master_1842	chr1	17517750	17518351	master_1842	0	0	0
master_1843	chr1	17520055	17521045	master_1843	0	0	0
master_1844	chr1	17520827	17521525	master_1844	0	0	0
master_1845	chr1	17523394	17524217	master_1845	0	0	0
master_1846	chr1	17537281	17538040	master_1846	-0.0370053	-3.587	1.855
master_1847	chr1	17544395	17544996	master_1847	0.368062	-1.007	1.541
master_1848	chr1	17549967	17550568	master_1848	0	0	0
master_1849	chr1	17552228	17552829	master_1849	-0.0260346	-4.266	2.293
master_1850	chr1	17552587	17553262	master_1850	0	0	0
master_1851	chr1	17564746	17565473	master_1851	-0.030243	-1.587	1.395
master_1852	chr1	17574482	17575357	master_1852	0.0515658	-2.375	0.959
master_1853	chr1	17585632	17586233	master_1853	0.139125	-1.441	0.59
master_1854	chr1	17590451	17591052	master_1854	0.0220116	-1.479	0.278
master_1855	chr1	17595896	17596497	master_1855	0	0	0
master_1856	chr1	17599942	17600543	master_1856	0.101819	-3.768	2.941
master_1857	chr1	17600360	17601078	master_1857	0.153061	-3.768	3.259
master_1858	chr1	17608367	17608968	master_1858	0.0874592	-3.866	2.126
master_1859	chr1	17609333	17609934	master_1859	0	0	0
master_1860	chr1	17611576	17612177	master_1860	0	0	0
master_1861	chr1	17629447	17630048	master_1861	0.105739	-4.77	3.037
master_1862	chr1	17631687	17632481	master_1862	0.00612949	-2.321	1.176
master_1863	chr1	17632310	17632911	master_1863	0.00203509	-1.976	0.796
master_1864	chr1	17636006	17636607	master_1864	0.13557	-2.404	1.779
master_1865	chr1	17644662	17645329	master_1865	0	0	0
master_1866	chr1	17645667	17646268	master_1866	0	0	0
master_1867	chr1	17646782	17647435	master_1867	0.109884	-2.051	1.246
master_1868	chr1	17647471	17648344	master_1868	-0.0599187	-1.982	0.834
master_1869	chr1	17657213	17657906	master_1869	0.0448672	-3.734	2.941
master_1870	chr1	17660656	17661379	master_1870	0	0	0
master_1871	chr1	17666573	17667174	master_1871	-0.01244	-1.479	0.278
master_1872	chr1	17685697	17686430	master_1872	0	0	0
master_1873	chr1	17688303	17688940	master_1873	-0.0842857	-1.479	0.278
master_1874	chr1	17692894	17693726	master_1874	0.0979556	-1.662	0.589
master_1875	chr1	17718235	17718921	master_1875	0.684946	-4.503	3.292
master_1876	chr1	17726995	17727932	master_1876	-0.00410246	-4.651	3.027
master_1877	chr1	17737781	17738382	master_1877	0.100888	-1.607	0.919
master_1878	chr1	17741909	17742510	master_1878	0.0213494	-3.889	2.504
master_1879	chr1	17760684	17761285	master_1879	0.535309	-2.312	2.934
master_1880	chr1	17774126	17774727	master_1880	0.0310976	-1.479	0.278
master_1881	chr1	17780077	17780678	master_1881	0	0	0
master_1882	chr1	17785642	17786243	master_1882	0	0	0
master_1883	chr1	17788871	17789785	master_1883	0.0815168	-2.057	0.675
master_1884	chr1	17793066	17793667	master_1884	-0.0926786	-1.479	0.278
master_1885	chr1	17796921	17797522	master_1885	0	0	0
master_1886	chr1	17825501	17826344	master_1886	0.843498	-5.433	3.013
master_1887	chr1	17828247	17828928	master_1887	0.333182	-2.88	3
master_1888	chr1	17838284	17838960	master_1888	0.0237968	-2.454	1.806
master_1889	chr1	17841632	17842233	master_1889	0	0	0
master_1890	chr1	17846335	17846936	master_1890	0.0775328	-1.479	0.278
master_1891	chr1	17848619	17849220	master_1891	0	0	0
master_1892	chr1	17856839	17857459	master_1892	0.474679	-4.646	2.741
master_1893	chr1	17866414	17867142	master_1893	0	0	0
master_1894	chr1	17872200	17872801	master_1894	0.152024	-3.093	2.22
master_1895	chr1	17879830	17880431	master_1895	0.00431325	-1.479	0.278
master_1896	chr1	17889309	17889910	master_1896	0	0	0
master_1897	chr1	17894195	17894796	master_1897	0	0	0
master_1898	chr1	17903391	17904210	master_1898	0	0	0
master_1899	chr1	17906827	17907428	master_1899	0.2685	-0.3	0.739
master_1900	chr1	17931579	17932200	master_1900	0.118054	-1.479	0.278
master_1901	chr1	17935171	17935772	master_1901	0	0	0
master_1902	chr1	17940559	17941320	master_1902	0	0	0
master_1903	chr1	17941201	17941845	master_1903	0	0	0
master_1904	chr1	17947258	17947859	master_1904	0.38915	-1.444	0.942
master_1905	chr1	17949015	17949763	master_1905	0.312099	-1.531	1.9
master_1906	chr1	17952710	17953524	master_1906	0	0	0
master_1907	chr1	17980523	17981124	master_1907	0	0	0
master_1908	chr1	18012836	18013444	master_1908	0.0626138	-1.826	0.908
master_1909	chr1	18016201	18016802	master_1909	0.0766127	-1.673	1.253
master_1910	chr1	18024297	18024898	master_1910	0.0174842	-1.479	0.278
master_1911	chr1	18025240	18025875	master_1911	0.0414268	-1.479	0.61
master_1912	chr1	18029967	18031025	master_1912	0.019264	-1.479	0.278
master_1913	chr1	18041124	18041922	master_1913	0.0737594	-1.655	0.604
master_1914	chr1	18043776	18044421	master_1914	0.0513535	-1.479	0.617
master_1915	chr1	18057581	18058182	master_1915	0.0755033	-1.793	0.87
master_1916	chr1	18057950	18059156	master_1916	0.0545687	-1.842	0.913
master_1917	chr1	18073330	18074294	master_1917	0.0471878	-1.456	0.278
master_1918	chr1	18078165	18078766	master_1918	0	0	0
master_1919	chr1	18089740	18090341	master_1919	0	0	0
master_1920	chr1	18092869	18093492	master_1920	0	0	0
master_1921	chr1	18097862	18098471	master_1921	0	0	0
master_1922	chr1	18098281	18098882	master_1922	0	0	0
master_1923	chr1	18106059	18106663	master_1923	-0.0354226	-3.062	0.76
master_1924	chr1	18107587	18108354	master_1924	-0.0651354	-1.572	0.59
master_1925	chr1	18116111	18116712	master_1925	-0.00506008	-2.666	0.852
master_1926	chr1	18116692	18117395	master_1926	0	0	0
master_1927	chr1	18129731	18130449	master_1927	0.0101435	-3.19	2.294
master_1928	chr1	18141201	18141802	master_1928	-0.035593	-1.479	0.278
master_1929	chr1	18148097	18148710	master_1929	1.03047	-1.313	3.151
master_1930	chr1	18158875	18159586	master_1930	0.0437186	-1.456	0.278
master_1931	chr1	18168096	18168798	master_1931	0.527437	-3.174	2.932
master_1932	chr1	18170355	18171125	master_1932	0.0285102	-1.479	0.278
master_1933	chr1	18181050	18181785	master_1933	0.413162	-3.768	2.91
master_1934	chr1	18191044	18191764	master_1934	0.22211	-2.93	2.901
master_1935	chr1	18214349	18214950	master_1935	0	0	0
master_1936	chr1	18215822	18216506	master_1936	0	0	0
master_1937	chr1	18245681	18246282	master_1937	0	0	0
master_1938	chr1	18267218	18267819	master_1938	0	0	0
master_1939	chr1	18268756	18269357	master_1939	0	0	0
master_1940	chr1	18270283	18271054	master_1940	-0.0182138	-1.479	0.278
master_1941	chr1	18278814	18279415	master_1941	0.000400998	-1.479	0.278
master_1942	chr1	18302063	18302664	master_1942	0.109305	-6.383	1.804
master_1943	chr1	18307510	18308153	master_1943	2.54569	-1.076	3.296
master_1944	chr1	18307973	18308616	master_1944	1.6081	-2.15	3.274
master_1945	chr1	18323200	18324044	master_1945	0.102194	-1.84	1.224
master_1946	chr1	18338789	18339390	master_1946	0.55626	-3.922	3.259
master_1947	chr1	18343335	18344008	master_1947	-0.0388834	-2.994	1.334
master_1948	chr1	18353151	18353803	master_1948	0.195498	-2.9	2.993
master_1949	chr1	18371505	18372106	master_1949	0.441201	-3.994	2.928
master_1950	chr1	18384370	18384971	master_1950	0.389729	-2.667	3.114
master_1951	chr1	18398032	18398633	master_1951	0.0403886	-0.957	0.506
master_1952	chr1	18408583	18409245	master_1952	0.152536	-1.436	0.278
master_1953	chr1	18415776	18416463	master_1953	0.796189	-4.203	3.185
master_1954	chr1	18416200	18416842	master_1954	1.66973	-2.479	3.296
master_1955	chr1	18461948	18462549	master_1955	0.0625757	-4.041	3.009
master_1956	chr1	18468330	18468945	master_1956	0.511553	-3.974	3.084
master_1957	chr1	18471819	18472609	master_1957	0.226701	-0.99	1.214
master_1958	chr1	18472737	18473437	master_1958	0	0	0
master_1959	chr1	18492095	18492901	master_1959	0.0110887	-1.479	0.278
master_1960	chr1	18493804	18494518	master_1960	0	0	0
master_1961	chr1	18506002	18506618	master_1961	-0.0405259	-1.479	0.278
master_1962	chr1	18531005	18531704	master_1962	-0.0351732	-1.479	0.278
master_1963	chr1	18531570	18532171	master_1963	0	0	0
master_1964	chr1	18536361	18537032	master_1964	0.238858	-4.159	3.054
master_1965	chr1	18537505	18538106	master_1965	0	0	0
master_1966	chr1	18550863	18551727	master_1966	0.176196	-2.297	1.777
master_1967	chr1	18576861	18577529	master_1967	-0.048566	-1.479	0.278
master_1968	chr1	18578491	18579167	master_1968	0.0218269	-2.899	1.576
master_1969	chr1	18579024	18579625	master_1969	0.0391137	-2.366	1.171
master_1970	chr1	18583423	18584113	master_1970	1.1797	-2.631	3.296
master_1971	chr1	18589336	18590095	master_1971	-0.0182519	-4.092	1.977
master_1972	chr1	18594426	18595029	master_1972	0.0543267	-3.957	2.345
master_1973	chr1	18608551	18609152	master_1973	-0.0142646	-2.701	1.924
master_1974	chr1	18639505	18640106	master_1974	1.35747	-3.564	3.187
master_1975	chr1	18643732	18644333	master_1975	0	0	0
master_1976	chr1	18649527	18650225	master_1976	0.0846806	-1.456	0.278
master_1977	chr1	18658473	18659217	master_1977	0.0918571	-3.546	1.418
master_1978	chr1	18667440	18668041	master_1978	-0.0250366	-4.035	2.628
master_1979	chr1	18668100	18668772	master_1979	0.780497	-2.937	3.029
master_1980	chr1	18668868	18669469	master_1980	0.00185857	-4.629	2.299
master_1981	chr1	18681640	18682333	master_1981	-0.079087	-1.479	0.278
master_1982	chr1	18699560	18700362	master_1982	0.0392085	-2.537	2.061
master_1983	chr1	18714857	18715626	master_1983	0	0	0
master_1984	chr1	18723353	18723954	master_1984	0.000449611	-1.479	0.278
master_1985	chr1	18724604	18725205	master_1985	-0.00781198	-1.479	0.278
master_1986	chr1	18742809	18743616	master_1986	0.120549	-1.348	1.046
master_1987	chr1	18761994	18762688	master_1987	0	0	0
master_1988	chr1	18763942	18764543	master_1988	0.00371381	-1.479	0.278
master_1989	chr1	18771573	18772174	master_1989	0	0	0
master_1990	chr1	18773748	18774587	master_1990	0	0	0
master_1991	chr1	18780454	18781055	master_1991	0	0	0
master_1992	chr1	18782695	18783391	master_1992	0	0	0
master_1993	chr1	18783458	18784097	master_1993	0	0	0
master_1994	chr1	18797869	18798546	master_1994	0.00357979	-1.854	0.569
master_1995	chr1	18800512	18801113	master_1995	0.0208087	-1.479	0.278
master_1996	chr1	18807140	18807741	master_1996	0	0	0
master_1997	chr1	18811632	18812361	master_1997	0.106554	-0.965	0.278
master_1998	chr1	18814760	18815382	master_1998	0.00677202	-1.479	0.278
master_1999	chr1	18842723	18843531	master_1999	0	0	0
[truncated: 321,370 more rows]
