# Supplementary material for: A scalable platform for the development of cell-type-specific viral drivers
Source: eLife. 2019 Sep 23;8:e48089. doi: 10.7554/eLife.48089 (PMC6776442; doi:10.7554/eLife.48089)
Supplement: Supplementary file 2. [file elife-48089-supp2.csv]

	Chr	Start	End	Annotation	Distance to TSS	Nearest PromoterID	Gene Name	Name	ATAC_Specificity	PESCA_Specificity
master_174202	chr2	116879731	116880236	intron (NM_026104, intron 2 of 11)	1292	NM_026104	Tmco5	GRE1	54.42356	2.047890264
master_101787	chr14	87063811	87064111	intron (NM_019670, intron 4 of 27)	77153	NM_019670	Diap3	GRE2	45.73314	1.614378424
master_100995	chr14	80144647	80144947	Intergenic	144495	NM_001030294	Olfm4	GRE3	43.92524	3.936133184
master_10184	chr1	81945313	81945613	Intergenic	-186453	NR_105762	Mir6344	GRE4	43.75069	4.439794217
master_194536	chr3	86507540	86507874	intron (NM_001077687, intron 37 of 50)	40576	NM_011839	Mab21l2	GRE5	38.67608	1.197707151
master_206695	chr4	13247108	13247408	Intergenic	340421	NM_001171801	Triqk	GRE6	37.27652	2.578589356
master_85259	chr13	75674530	75674830	Intergenic	29634	NR_030451	Mir682	GRE7	35.46862	2.965952484
master_211290	chr4	51486496	51486796	Intergenic	269968	NM_001162865	Cylc2	GRE8	33.25238	1.998991196
master_142964	chr18	17976519	17976819	Intergenic	-395679	NR_045374	4930545E07Rik	GRE9	32.84404	2.940086033
master_63024	chr12	25235134	25235542	Intergenic	106164	NR_045844	Gm17746	GRE10	32.66948	1.491584034
master_137958	chr17	69736636	69736936	Intergenic	297460	NM_001145192	A330050F15Rik	GRE11	32.4357	3.815680829
master_111792	chr15	52005639	52005939	Intergenic	-14029	NM_009009	Rad21	GRE12	32.02736	8.349332509
master_101297	chr14	82682165	82682465	Intergenic	-1761248	NM_001013753	Pcdh17	GRE13	30.6278	3.557628461
master_101845	chr14	87374272	87374572	Intergenic	-42161	NM_172605	Tdrd3	GRE14	30.21946	3.99457312
master_232280	chr5	54271036	54271407	Intergenic	-78771	NR_038045	Gm10440	GRE15	28.64534	2.031232011
master_102497	chr14	94023229	94023529	Intergenic	-132710	NM_001271798	Pcdh9	GRE17	27.59488	3.227034362
master_67193	chr12	58554757	58555057	Intergenic	-285649	NM_025809	Clec14a	GRE16	27.59488	4.716804548
master_300352	chr9	33901745	33902045	Intergenic	-140476	NR_040744	7630403G23Rik	GRE18	26.60366	2.094394423
master_165379	chr2	45924258	45924558	Intergenic	227803	NR_040497	1700019E08Rik	GRE19	26.19532	7.608418988
master_226748	chr5	13006966	13007266	Intergenic	-389668	NM_001243072	Sema3a	GRE20	26.19532	2.73488367
master_168633	chr2	72677275	72677713	Intergenic	-26016	NR_040503	8430437L04Rik	GRE21	26.02076	2.25100979
master_168094	chr2	69084461	69084761	intron (NM_172856, intron 8 of 9)	-51189	NM_181547	Nostrin	GRE22	25.78698	9.124598455
master_250505	chr6	41759626	41759926	Intergenic	12521	NM_146576	Olfr459	GRE23	25.78698	2.973378059
master_169135	chr2	76686648	76687525	intron (NM_031256, intron 4 of 7)	11771	NM_031256	Plekha3	GRE24	24.50143248	4.132428052
master_213877	chr4	71433118	71433418	Intergenic	767625	NM_011599	Tle1	GRE25	24.38742	1.607428296
master_48723	chr11	44977679	44978307	intron (NM_001290709, intron 11 of 15)	138935	NR_045100	Gm12159	GRE26	23.97908	2.748331852
master_125071	chr16	47293191	47293491	Intergenic	-796374	NM_021497	Pvrl3	GRE27	23.97908	0.996998118
master_284632	chr8	41858270	41858585	intron (NR_045497, intron 1 of 5)	31160	NR_045497	2810404M03Rik	GRE29	23.57074	2.579391438
master_126619	chr16	64000736	64001131	Intergenic	-136776	NM_010140	Epha3	GRE28	23.57074	3.336779474
master_13877	chr1	107815334	107815634	Intergenic	-101775	NR_102306	D830032E09Rik	GRE30	23.16240343	1.042263348
master_149404	chr18	65322278	65322578	intron (NM_001037294, intron 4 of 12)	71460	NM_001037294	Alpk2	GRE31	22.98786	2.32170201
master_17921	chr1	137473890	137474434	Intergenic	-492293	NR_029795	Mir181a-1	GRE32	21.79033355	1.199547282
master_273562	chr7	94827754	94828054	Intergenic	-1382733	NM_011858	Tenm4	GRE33	21.76284	1.17105209
master_1929	chr1	18148248	18148560	Intergenic	-11353	NM_030033	Crisp4	GRE34	21.76283886	2.160535578
master_209025	chr4	33467640	33468055	intron (NM_011884, intron 14 of 15)	29766	NR_106198	Mir8118	GRE37	21.3545	2.149828872
master_48719	chr11	44943813	44944113	intron (NM_001290709, intron 10 of 15)	172965	NR_045100	Gm12159	GRE35	21.3545	1.515981184
master_231206	chr5	44729846	44730146	intron (NM_001286348, intron 1 of 8)	69750	NM_010698	Ldb2	GRE38	21.3545	2.853684328
master_206581	chr4	12317952	12318252	Intergenic	-146087	NM_026558	Fam92a	GRE36	21.3545	1.915442242
master_145539	chr18	37732557	37732857	exon (NM_033577, exon 1 of 4)	1553	NM_033577	Pcdhgb5	GRE39	21.17996	1.796271913
master_234138	chr5	70659320	70659620	Intergenic	183147	NM_010252	Gabrg1	GRE43	20.946164	2.706080432
master_29489	chr10	28555586	28555886	intron (NM_008983, intron 14 of 31)	-112659	NM_178666	Themis	GRE40	20.946164	1.95479382
master_32108	chr10	49877496	49877796	Intergenic	-88892	NM_001111268	Grik2	GRE41	20.946164	2.06391671
master_213912	chr4	71672154	71672454	Intergenic	528589	NM_011599	Tle1	GRE42	20.946164	2.284111529
master_203978	chr3	150792255	150792555	Intergenic	-645477	NM_133222	Eltd1	GRE44	20.22441728	7.22498391
master_303924	chr9	59125842	59126142	Intergenic	-89551	NM_001042752	Neo1	GRE45	19.62250527	1.315558242
master_24617	chr1	187806680	187807107	intron (NM_001243792, intron 2 of 7)	-190934	NM_011935	Esrrg	GRE46	19.546598	3.401349468
master_284637	chr8	41869988	41870288	intron (NR_045497, intron 1 of 5)	42871	NR_045497	2810404M03Rik	GRE47	19.546598	2.335916462
master_27246	chr10	13170785	13171640	intron (NM_029172, intron 2 of 5)	6811	NM_029172	Zc2hc1b	GRE48	19.25841926	4.373390849
master_214332	chr4	76932421	76932721	intron (NM_011211, intron 8 of 39)	1279324	NM_011211	Ptprd	GRE50	19.13826	2.939486961
master_107992	chr15	16637595	16637895	Intergenic	-140356	NM_009869	Cdh9	GRE49	19.13826	3.204406378
master_47913	chr11	36878046	36878346	intron (NM_001290702, intron 1 of 27)	66045	NM_001290702	Tenm2	GRE51	18.729922	2.179119084
master_201188	chr3	132171658	132171958	intron (NM_020265, intron 1 of 3)	86516	NM_020265	Dkk2	GRE54	18.729922	1.025186934
master_108055	chr15	17614957	17615325	Intergenic	754486	NR_045711	4921515E04Rik	GRE53	18.729922	1.32580661
master_207201	chr4	17636014	17636526	Intergenic	-217212	NM_019724	Mmp16	GRE55	18.729922	1.932494969
master_107942	chr15	16056105	16056405	Intergenic	-721846	NM_009869	Cdh9	GRE52	18.729922	1.124405676
master_277752	chr7	129824873	129825190	Intergenic	-137134	NR_046077	Gm4265	GRE56	18.40636607	2.465126044
master_5879	chr1	48524047	48524347	Intergenic	-1057072	NR_105768	Mir6350	GRE57	18.36400538	5.568431437
master_211266	chr4	51127803	51128117	Intergenic	-88718	NM_001162865	Cylc2	GRE58	18.36400164	6.716803366
master_15237	chr1	118795972	118796272	Intergenic	168177	NM_023755	Tfcp2l1	GRE59	18.14703395	2.842815837
master_127446	chr16	75843639	75844145	Intergenic	65374	NM_023380	Samsn1	GRE60	18.09992912	0.901705185
master_207259	chr4	18410432	18410732	Intergenic	557100	NM_019724	Mmp16	GRE63	17.330358	1.54462613
master_85915	chr13	81182137	81182437	intron (NM_054053, intron 86 of 89)	218213	NR_015587	9330111N05Rik	GRE61	17.330358	1.309903353
master_185216	chr3	16204031	16204750	exon (NM_001145919, exon 4 of 5)	21207	NM_001145919	Ythdf3	GRE62	17.330358	1.93616812
master_286157	chr8	54451716	54452016	Intergenic	78132	NM_029701	Spcs3	GRE64	17.13158072	3.969821828
master_211163	chr4	50006897	50007259	Intergenic	-161309	NM_001276355	Grin3a	GRE65	17.0413976	3.965298912
master_247854	chr6	22097748	22098067	intron (NM_001081351, intron 6 of 21)	111997	NM_001081351	Cped1	GRE68	16.92202	1.531164719
master_67398	chr12	60382709	60383009	Intergenic	1138961	NR_045049	Gm20063	GRE66	16.92202	1.690198611
master_175066	chr2	123191278	123191799	Intergenic	409539	NM_021507	Sqrdl	GRE67	16.92202	3.031597143
master_316282	chrX	61637693	61638003	Intergenic	-71768	NM_001018087	Ldoc1	GRE69	16.922018	3.894411302
master_39511	chr10	102594285	102594648	Intergenic	82244	NM_146240	Rassf9	GRE70	16.513682	4.229042722
master_188695	chr3	42418127	42418427	Intergenic	675659	NM_027271	D3Ertd751e	GRE74	16.513682	1.199452662
master_166708	chr2	57897305	57897605	Intergenic	-100700	NM_172855	Galnt5	GRE73	16.513682	2.502856097
master_297161	chr9	5752703	5753057	Intergenic	407404	NM_009808	Casp12	GRE77	16.513682	2.781740503
master_55384	chr11	90807428	90807728	intron (NR_045956, intron 1 of 2)	2887	NR_045956	4930405D11Rik	GRE72	16.513682	2.435881428
master_284777	chr8	43377629	43378144	Intergenic	-70877	NM_009556	Zfp42	GRE76	16.513682	1.347360751
master_271292	chr7	71374000	71374404	Intergenic	932393	NM_001024703	Mctp2	GRE75	16.513682	1.390240624
master_40675	chr10	112753856	112754156	intron (NR_040579, intron 2 of 6)	27080	NR_040579	1700010J16Rik	GRE71	16.513682	2.506238201
master_258714	chr6	103944357	103944657	Intergenic	433631	NM_007697	Chl1	GRE78	16.51368	1.30379732
master_154372	chr19	14681284	14681836	Intergenic	-83577	NM_011600	Tle4	GRE79	16.46879897	2.229144361
master_216325	chr4	94392090	94392390	Intergenic	164556	NM_026368	Caap1	GRE80	16.45098173	7.987159678
master_104183	chr14	106259746	106260072	Intergenic	153711	NR_073203	Trim52	GRE81	16.41243076	5.047026887
master_154310	chr19	13749599	13749899	exon (NM_146990, exon 1 of 1)	641	NM_146990	Olfr1494	GRE82	16.339132	2.689691364
master_246461	chr6	9842484	9842784	Intergenic	892615	NM_008751	Nxph1	GRE83	16.07045001	5.249902812
master_180377	chr2	162135150	162135483	exon (NM_001291151, exon 7 of 31)	-255497	NR_040617	Ptprtos	GRE84	15.930794	2.533422908
master_17924	chr1	137507469	137507769	Intergenic	-458836	NR_029795	Mir181a-1	GRE85	15.93079361	1.130762193
master_216328	chr4	94407557	94408022	Intergenic	149007	NM_026368	Caap1	GRE86	15.93079	1.953947816
master_127878	chr16	79870672	79870972	Intergenic	-779725	NM_178855	Tmprss15	GRE87	15.64427715	1.679648992
master_31540	chr10	44444438	44444760	intron (NM_007548, intron 4 of 6)	14088	NM_007548	Prdm1	GRE88	15.522456	3.930134776
master_90969	chr13	117267282	117267582	exon (NM_010330, exon 6 of 9)	46859	NM_010330	Emb	GRE89	15.522456	2.294389651
master_152861	chr18	87754010	87754458	Intergenic	1041186	NM_172633	Cbln2	GRE90	15.46207141	1.36707126
master_83032	chr13	57459655	57460086	intron (NM_001166464, intron 7 of 10)	448462	NM_009262	Spock1	GRE91	15.29221328	4.99940791
master_315069	chrX	42393500	42393800	Intergenic	-108958	NM_011364	Sh2d1a	GRE94	15.114118	2.108610796
master_177079	chr2	138099790	138100165	Intergenic	-156607	NM_001025431	Btbd3	GRE93	15.114118	3.383857364
master_98792	chr14	64822875	64823265	3' UTR (NM_177338, exon 10 of 10)	126777	NM_177338	Hmbox1	GRE92	15.114118	3.358701102
master_7522	chr1	61539768	61540394	Intergenic	-98743	NM_001081050	Pard3b	GRE95	14.7636044	2.697757316
master_234051	chr5	69379142	69379455	Intergenic	-37589	NM_175519	Kctd8	GRE96	14.70578	2.194772317
master_253151	chr6	63180265	63180680	Intergenic	-76385	NM_008167	Grid2	GRE97	14.70578	1.270838088
master_3497	chr1	33032816	33033116	Intergenic	-485673	NM_001164286	Gm5415	GRE98	14.70577995	0.879921852
master_67191	chr12	58551174	58551474	Intergenic	-282066	NM_025809	Clec14a	GRE99	14.705778	2.767234351
master_307584	chr9	88135961	88136392	Intergenic	-191433	NM_011851	Nt5e	GRE100	14.46554282	2.145090673
master_21944	chr1	169407989	169408411	Intergenic	123264	NM_023284	Nuf2	GRE102	14.29744206	1.490518997
master_18469	chr1	142984392	142985002	Intergenic	-656000	NM_020025	B3galt2	GRE101	14.29744206	1.487265868
master_292268	chr8	99205235	99205535	intron (NM_007667, intron 4 of 11)	193498	NR_110579	Gm15679	GRE106	14.297442	2.354973538
master_258969	chr6	107047008	107047308	Intergenic	-247071	NM_175357	Crbn	GRE103	14.297442	2.545114564
master_278030	chr7	132158531	132158831	Intergenic	-3940	NM_018867	Cpxm2	GRE104	14.297442	1.467423924
master_292154	chr8	97733249	97733712	Intergenic	-1187507	NR_039538	Mir28c	GRE105	14.297442	4.109301303
master_94135	chr14	27544028	27544385	Intergenic	-35746	NM_177111	Ccdc66	GRE107	14.09910293	1.01843262
master_202401	chr3	140414736	140415036	Intergenic	386637	NR_105798	Mirlet7j	GRE108	13.75702898	1.953057355
master_296959	chr8	128502515	128502973	exon (NM_008737, exon 17 of 17)	143503	NR_035436	Mir1903	GRE109	13.714554	2.007762673
master_242798	chr5	133218872	133219172	Intergenic	-676679	NM_177047	Auts2	GRE110	13.66486192	2.781013455
master_100196	chr14	75397464	75397764	Intergenic	-9468	NR_030568	Mir466f-3	GRE111	13.61386536	1.264524408
master_5836	chr1	48109335	48109677	Intergenic	-642381	NR_105768	Mir6350	GRE112	13.41737047	5.202979703
master_283415	chr8	30998708	30999077	Intergenic	-90770	NM_025869	Dusp26	GRE113	13.34184735	4.281619418
master_176631	chr2	134486055	134486355	Intergenic	68147	NM_010403	Hao1	GRE116	13.306216	1.038938966
master_85927	chr13	81283259	81283559	exon (NM_054053, exon 84 of 90)	319335	NR_015587	9330111N05Rik	GRE115	13.306216	2.988921433
master_24377	chr1	186347547	186347889	Intergenic	-230408	NM_146106	Lyplal1	GRE114	13.306216	2.756189028
master_246625	chr6	11306040	11306386	Intergenic	-331835	NR_033776	AA545190	GRE117	13.30528694	3.008649759
master_191318	chr3	62048084	62048384	Intergenic	-290543	NM_001081295	Arhgef26	GRE118	13.22453	0.934956012
master_301220	chr9	41429732	41430032	intron (NR_040725, intron 4 of 4)	53321	NR_040725	3110039I08Rik	GRE120	13.04865146	1.033077595
master_202524	chr3	141857170	141857666	exon (NM_001277218, exon 7 of 11)	74170	NM_001277218	Bmpr1b	GRE119	13.04865146	1.403959619
master_215096	chr4	84286675	84286975	intron (NM_172870, intron 5 of 5)	388261	NM_172870	Bnc2	GRE122	12.897878	1.045061696
master_307975	chr9	91413996	91414296	Intergenic	45174	NM_009576	Zic4	GRE125	12.897878	2.929241544
master_293057	chr8	105805387	105805714	exon (NM_145824, exon 3 of 14)	21800	NM_145824	Ranbp10	GRE124	12.897878	1.053188011
master_289251	chr8	78643062	78643858	intron (NM_029736, intron 5 of 11)	134132	NM_001282108	Slc10a7	GRE123	12.897878	2.699745481
master_156217	chr19	31180654	31180998	intron (NM_001013833, intron 3 of 17)	35570	NR_002849	8430431K14Rik	GRE121	12.897878	2.489354095
master_122150	chr16	24053277	24053830	Intergenic	-64941	NM_009744	Bcl6	GRE126	12.88182626	2.389764764
master_99213	chr14	67303844	67304144	TTS (NM_001037931)	10717	NM_001037931	Gm6878	GRE127	12.68907648	2.026173968
master_242668	chr5	131781255	131781555	intron (NM_177047, intron 4 of 18)	-98864	NR_040704	4930563F08Rik	GRE128	12.56358733	2.274754024
master_322307	chrX	165308141	165308441	intron (NM_183427, intron 2 of 8)	18690	NM_183427	Glra2	GRE129	12.49534044	1.198566856
master_86830	chr13	89607351	89607651	intron (NM_013500, intron 4 of 4)	66865	NM_013500	Hapln1	GRE131	12.48954	1.051039113
master_213861	chr4	71303472	71303898	Intergenic	-768757	NM_172694	Megf9	GRE136	12.48954	3.920748168
master_202348	chr3	139898189	139898584	Intergenic	-129863	NR_105798	Mirlet7j	GRE134	12.48954	3.125495471
master_167422	chr2	62878811	62879111	intron (NM_133207, intron 2 of 15)	214634	NM_145523	Gca	GRE132	12.48954	1.738807934
master_234232	chr5	71970289	71970763	intron (NM_008069, intron 4 of 8)	197657	NM_178599	Commd8	GRE138	12.48954	2.529683078
master_187665	chr3	35232412	35232980	Intergenic	-310045	NR_105799	Mir6378	GRE133	12.48954	1.028798462
master_234187	chr5	71440193	71440596	Intergenic	107811	NM_030052	Cox7b2	GRE137	12.48954	2.815921439
master_259350	chr6	109814986	109815286	Intergenic	-830462	NM_177328	Grm7	GRE140	12.48954	1.250860166
master_258496	chr6	101593813	101594225	Intergenic	-180230	NR_027989	Gm9871	GRE139	12.48954	2.01916418
master_48173	chr11	40573086	40574312	Intergenic	118983	NM_134017	Mat2b	GRE130	12.48954	1.043617423
master_321811	chrX	158837532	158838039	Intergenic	-417997	NM_148945	Rps6ka3	GRE141	12.48954	1.091956842
master_206682	chr4	13098879	13099219	Intergenic	192212	NM_001171801	Triqk	GRE135	12.48954	1.070723375
master_18228	chr1	140295469	140295793	intron (NM_001081027, intron 1 of 27)	49374	NM_001081027	Kcnt2	GRE143	12.4895396	1.751520109
master_13459	chr1	105117969	105118363	Intergenic	238544	NM_178779	Rnf152	GRE142	12.4895396	2.999347431
master_34001	chr10	63203062	63203362	intron (NM_182992, intron 1 of 19)	740	NM_182992	Mypn	GRE144	12.489538	3.428241569
master_86097	chr13	82847529	82847852	Intergenic	-656344	NM_001170537	Mef2c	GRE145	12.48666248	2.070102843
master_35633	chr10	75475056	75475438	Intergenic	25737	NR_045841	4933407G14Rik	GRE146	12.32137528	4.293948998
master_202366	chr3	140087963	140088263	Intergenic	59864	NR_105798	Mirlet7j	GRE150	12.081202	1.728403146
master_231620	chr5	49337154	49337527	Intergenic	-51681	NM_001199244	Kcnip4	GRE152	12.081202	0.869381919
master_190653	chr3	56362436	56362905	Intergenic	-178969	NM_030595	Nbea	GRE149	12.081202	2.754417588
master_40228	chr10	109232778	109233078	Intergenic	-221953	NM_001252341	Syt1	GRE147	12.081202	3.062184347
master_309157	chr9	101065284	101065715	Intergenic	-9263	NM_001100451	Msl2	GRE154	12.081202	1.324495527
master_214627	chr4	81285558	81285911	intron (NM_010820, intron 41 of 46)	157071	NM_010820	Mpdz	GRE151	12.081202	3.933541935
master_235434	chr5	79855800	79856100	Intergenic	-340046	NR_035474	Mir669m-1	GRE153	12.081202	1.114397452
master_65261	chr12	41254199	41254545	intron (NM_053122, intron 4 of 6)	230282	NM_053122	Immp2l	GRE148	12.081202	1.776374216
master_18681	chr1	145064101	145064401	Intergenic	-288830	NM_022881	Rgs18	GRE155	12.08120172	2.363578304
master_189536	chr3	49841996	49842296	Intergenic	-84830	NM_130448	Pcdh18	GRE156	11.98507122	4.685036899
master_66244	chr12	50842744	50843405	Intergenic	-193851	NM_008858	Prkd1	GRE157	11.90044387	2.060129544
master_202709	chr3	143161893	143162417	Intergenic	-80900	NR_040551	A830019L24Rik	GRE158	11.8765338	2.569771259
master_102414	chr14	92829120	92829420	Intergenic	1059618	NM_001271800	Pcdh9	GRE159	11.72940689	2.998667286
master_233871	chr5	67738361	67738661	intron (NM_001284345, intron 19 of 36)	108920	NM_001284345	Atp8a1	GRE160	11.71329104	1.324879699
master_24278	chr1	185559738	185560067	intron (NR_030555, intron 2 of 6)	22566	NR_030555	Mir297c	GRE161	11.70703622	2.088992849
master_125761	chr16	55390415	55390776	Intergenic	-107358	NM_178720	Zpld1	GRE162	11.65123283	1.217693602
master_67853	chr12	65490942	65491543	Intergenic	265725	NM_027614	Wdr20rt	GRE163	11.60678168	9.486782551
master_143176	chr18	19781226	19781526	Intergenic	220721	NM_007882	Dsc3	GRE164	11.50643012	1.092974457
master_185782	chr3	21025848	21026230	Intergenic	-658862	NM_175086	Agtr1b	GRE165	11.50643012	0.946687057
master_6467	chr1	53157918	53158218	TTS (NM_027070)	29549	NM_027070	1700019A02Rik	GRE166	11.50642935	1.371647693
master_78555	chr13	28269651	28269951	Intergenic	127317	NM_023746	Prl5a1	GRE167	11.35371606	3.666028807
master_206583	chr4	12334826	12335403	Intergenic	-163099	NM_026558	Fam92a	GRE168	11.34255795	3.093637321
master_65848	chr12	46766265	46766571	intron (NM_021361, intron 2 of 4)	52357	NM_021361	Nova1	GRE169	11.31422525	1.173536777
master_275834	chr7	115319322	115319641	Intergenic	368207	NR_040319	A730082K24Rik	GRE170	11.29590289	3.401681403
master_47416	chr11	34349345	34349680	intron (NM_001025382, intron 1 of 3)	34690	NM_001025382	Fam196b	GRE171	11.23479301	3.682435466
master_80628	chr13	42671542	42672340	Intergenic	-8682	NM_198419	Phactr1	GRE172	11.19300599	1.22393075
master_268122	chr7	36257068	36257479	Intergenic	-440845	NM_172298	Tshz3	GRE173	11.16997654	2.079197248
master_232451	chr5	55885696	55886323	Intergenic	1536017	NR_038045	Gm10440	GRE174	11.14318828	1.335984911
master_306022	chr9	75171597	75172088	intron (NM_010864, intron 21 of 40)	-60172	NM_001081322	Myo5c	GRE175	11.14318828	1.093775131
master_286193	chr8	54864722	54865065	intron (NM_001253754, intron 1 of 6)	85459	NM_001253754	Gpm6a	GRE176	11.13128984	1.062735141
master_81259	chr13	46092818	46093223	Intergenic	-128029	NM_009124	Atxn1	GRE177	11.09708058	1.036437273
master_84880	chr13	73009221	73009521	Intergenic	-192608	NR_046196	D730050B12Rik	GRE179	11.089976	3.768790079
master_68953	chr12	74265005	74265305	intron (NM_172804, intron 6 of 6)	-19121	NR_030734	1700086L19Rik	GRE178	11.089976	3.350809819
master_221646	chr4	133141821	133142121	intron (NM_153423, intron 1 of 8)	11338	NM_153423	Wasf2	GRE180	11.089976	1.83183044
master_278746	chr7	137005425	137005725	intron (NM_008598, intron 2 of 4)	110964	NM_008598	Mgmt	GRE181	11.089976	1.663423215
master_172511	chr2	103611166	103611595	intron (NM_178890, intron 1 of 16)	45070	NM_178890	Abtb2	GRE182	11.05082223	5.071098164
master_55235	chr11	89767078	89767378	Intergenic	-228673	NM_001080933	Ankfn1	GRE183	10.90311733	2.087424217
master_45219	chr11	17625719	17626019	Intergenic	328006	NM_026576	Etaa1	GRE184	10.8556208	5.179615222
master_158954	chr19	54465474	54466001	Intergenic	420555	NM_007417	Adra2a	GRE186	10.80111433	2.824124858
master_126935	chr16	68666918	68667387	Intergenic	-1046244	NM_178721	Cadm2	GRE185	10.80111433	2.862570325
master_187519	chr3	34337876	34338176	Intergenic	-222355	NR_015580	Sox2ot	GRE187	10.7375056	3.183779937
master_43348	chr11	4336141	4336474	Intergenic	69511	NM_001039537	Lif	GRE188	10.681638	4.383432136
master_145175	chr18	35070679	35071318	Intergenic	-47914	NM_009818	Ctnna1	GRE190	10.681638	1.483907609
master_175271	chr2	124997328	124997628	Intergenic	-70649	NM_175034	Slc24a5	GRE192	10.681638	2.532014847
master_156705	chr19	36516882	36517261	Intergenic	-37568	NM_001163471	Hectd2	GRE191	10.681638	2.687628913
master_127572	chr16	76728547	76728946	Intergenic	282135	NR_040573	1700041M19Rik	GRE189	10.681638	2.680086597
master_246732	chr6	12385621	12385921	intron (NM_001164805, intron 11 of 26)	-276191	NR_003631	Gm6578	GRE195	10.681638	0.888241781
master_232151	chr5	53402765	53403065	Intergenic	135809	NM_001145433	Smim20	GRE194	10.681638	1.12866561
master_179281	chr2	155421077	155421537	exon (NM_001242558, exon 6 of 13)	19476	NM_001242558	Ncoa6	GRE193	10.681638	1.138424917
master_13360	chr1	104427804	104428104	Intergenic	-340865	NM_011800	Cdh20	GRE196	10.68163715	1.930546628
master_247291	chr6	17338854	17339232	intron (NM_001243064, intron 1 of 1)	31403	NM_001243064	Cav1	GRE197	10.67835094	3.86284064
master_207002	chr4	15660677	15661211	Intergenic	-220320	NM_009788	Calb1	GRE198	10.5175198	1.292930704
master_174514	chr2	118714195	118714681	intron (NM_177568, intron 19 of 31)	-10475	NM_001081971	Ankrd63	GRE199	10.45144476	1.587149749
master_275684	chr7	113885443	113885743	intron (NM_145584, intron 4 of 15)	119595	NM_145584	Spon1	GRE200	10.27750846	3.738082045
master_299711	chr9	28822118	28822715	intron (NM_177906, intron 4 of 7)	1031147	NM_177906	Opcml	GRE212	10.2733	0.804788006
master_294361	chr8	114771444	114771744	intron (NM_019573, intron 8 of 8)	331942	NM_019573	Wwox	GRE211	10.2733	1.182984119
master_177384	chr2	141226193	141226493	intron (NM_001013802, intron 5 of 18)	-554867	NM_178382	Flrt3	GRE207	10.2733	2.09410497
master_110821	chr15	41054659	41054959	intron (NM_011766, intron 5 of 7)	-392673	NM_001130166	Oxr1	GRE203	10.2733	1.332163753
master_315773	chrX	53129886	53130186	Intergenic	-15631	NM_019538	Plac1	GRE213	10.2733	1.185206628
master_179180	chr2	154517534	154517985	exon (NM_001285446, exon 6 of 11)	-31145	NM_029305	1700003F12Rik	GRE208	10.2733	1.246752421
master_264631	chr6	143663293	143663700	Intergenic	-12208	NR_045732	1700060C16Rik	GRE209	10.2733	3.233374779
master_275370	chr7	111868079	111868379	Intergenic	-88252	NM_173739	Galnt18	GRE210	10.2733	1.602827154
master_124553	chr16	43482199	43482572	intron (NM_181058, intron 3 of 6)	-62189	NR_046026	Gm15713	GRE204	10.2733	1.659611442
master_154410	chr19	15230185	15230497	Intergenic	-632358	NM_011600	Tle4	GRE206	10.2733	1.257922407
master_126567	chr16	63287895	63288253	Intergenic	433740	NM_011173	Pros1	GRE205	10.2733	4.8218532
master_93492	chr14	23052850	23053552	intron (NR_033550, intron 2 of 3)	41370	NR_033550	Gm10248	GRE202	10.2733	3.740895215
master_85601	chr13	78658264	78658661	Intergenic	-459480	NM_010151	Nr2f1	GRE201	10.2733	2.055456849
master_6993	chr1	57490092	57490392	Intergenic	-83568	NM_001037742	Tyw5	GRE215	10.27329926	2.898171541
master_5506	chr1	45340886	45341293	intron (NM_009930, intron 39 of 50)	29551	NM_009930	Col3a1	GRE214	10.27329926	3.165259647
master_91716	chr14	9329645	9330198	Intergenic	-554174	NR_030680	Mnd1-ps	GRE216	10.273298	2.966395562
master_237792	chr5	100982146	100982576	Intergenic	136132	NM_172715	Agpat9	GRE217	10.25054875	1.90682934
master_91673	chr14	8961589	8961948	Intergenic	295378	NR_045968	4930455B14Rik	GRE218	10.20505894	2.719015969
master_25393	chr1	192101399	192101794	exon (NM_001290280, exon 11 of 11)	-8997	NM_011633	Traf5	GRE219	10.18832072	3.113856225
master_232007	chr5	52812384	52812813	intron (NM_030185, intron 8 of 11)	-21537	NM_024213	Anapc4	GRE220	10.13753606	1.984116772
master_31297	chr10	43124190	43124919	intron (NM_175407, intron 4 of 6)	49976	NM_175407	Sobp	GRE221	10.07522669	0.699327969
master_122123	chr16	23890468	23890956	exon (NM_009215, exon 1 of 2)	132	NM_009215	Sst	GRE222	10.06429359	1.322329077
master_85792	chr13	80235196	80235580	Intergenic	-648034	NM_001042591	Arrdc3	GRE223	10.04385875	0.942088395
master_225818	chr5	4249174	4249590	Intergenic	57015	NM_001042670	Mterf1b	GRE224	9.941507645	1.023698698
master_210888	chr4	48083083	48083383	exon (NM_015743, exon 6 of 6)	31985	NM_015743	Nr4a3	GRE225	9.89302095	3.811213824
master_105695	chr14	119800252	119800552	intron (NM_015820, intron 1 of 1)	51175	NR_045621	1700006F04Rik	GRE226	9.89183295	1.103087433
master_184769	chr3	12039885	12040185	Intergenic	-195676	NR_040751	Gm10745	GRE227	9.872821775	1.357670019
master_220929	chr4	128840001	128840301	Intergenic	-34039	NM_001081098	Zfp362	GRE245	9.864962	1.978168665
master_186184	chr3	24938546	24938846	Intergenic	1214611	NM_001163387	Nlgn1	GRE240	9.864962	2.632974599
master_73613	chr12	108521760	108522197	intron (NM_001043335, intron 15 of 21)	-32742	NM_001163394	Evl	GRE231	9.864962	1.169432399
master_213995	chr4	72524182	72524490	Intergenic	323092	NR_027923	C630043F03Rik	GRE242	9.864962	2.951719591
master_158523	chr19	50005333	50005829	Intergenic	673065	NM_001252501	Sorcs1	GRE238	9.864962	1.495407582
master_283209	chr8	28739073	28739387	intron (NM_153135, intron 8 of 17)	480406	NM_153135	Unc5d	GRE251	9.864962	1.214519128
master_126555	chr16	63179254	63179665	Intergenic	325125	NM_011173	Pros1	GRE236	9.864962	1.635881822
master_268220	chr7	37024126	37024915	Intergenic	326402	NM_172298	Tshz3	GRE250	9.864962	1.131851595
master_65790	chr12	46020869	46021169	Intergenic	797756	NM_021361	Nova1	GRE229	9.864962	2.186033053
master_30928	chr10	40949604	40949944	Intergenic	66240	NM_031877	Wasf1	GRE228	9.864962	1.133756905
master_246867	chr6	13476822	13477204	Intergenic	63676	NR_038149	1700016P04Rik	GRE247	9.864962	3.094224961
master_286738	chr8	60036768	60037068	Intergenic	-469206	NM_011834	Aadat	GRE252	9.864962	1.240161645
master_105206	chr14	117162075	117162414	intron (NM_001079844, intron 1 of 9)	236947	NM_011821	Gpc6	GRE234	9.864962	2.659111392
master_86154	chr13	83480409	83480756	Intergenic	-23452	NM_001170537	Mef2c	GRE232	9.864962	1.063772016
master_314987	chrX	41216876	41217275	Intergenic	-184226	NM_016886	Gria3	GRE253	9.864962	3.181120659
master_247636	chr6	19858366	19858666	Intergenic	303174	NR_105789	Mir6370	GRE248	9.864962	1.089155442
master_246720	chr6	12336565	12336865	intron (NM_001164805, intron 18 of 26)	-227135	NR_003631	Gm6578	GRE246	9.864962	0.883154027
master_248448	chr6	26976687	26976987	Intergenic	959913	NR_030420	Mir592	GRE249	9.864962	3.641407249
master_164666	chr2	38143922	38144313	intron (NM_146122, intron 3 of 21)	143267	NM_146122	Dennd1a	GRE239	9.864962	1.184459949
master_105108	chr14	116401869	116402169	intron (NM_175500, intron 7 of 7)	-523278	NM_001079844	Gpc6	GRE233	9.864962	1.793384328
master_71108	chr12	89724007	89724450	intron (NM_172544, intron 14 of 19)	-88255	NM_001252074	Nrxn3	GRE230	9.864962	1.383043091
master_110079	chr15	35540725	35541182	intron (NM_177151, intron 19 of 61)	119965	NR_035527	Mir599	GRE235	9.864962	1.266069001
master_143084	chr18	18899743	18900043	Intergenic	1102204	NM_007882	Dsc3	GRE237	9.864962	2.189807916
master_214396	chr4	77861388	77861688	intron (NM_011211, intron 2 of 39)	350357	NM_011211	Ptprd	GRE243	9.864962	2.920625811
master_208620	chr4	31297884	31298184	Intergenic	633438	NR_040655	4930556G01Rik	GRE241	9.864962	1.678081435
master_215836	chr4	89621275	89621662	Intergenic	-66730	NM_175647	Dmrta1	GRE244	9.864962	1.450678512
master_166748	chr2	58240655	58241085	Intergenic	-35909	NR_040365	Gm13544	GRE255	9.86496	0.927591782
master_167577	chr2	64853888	64854283	Intergenic	168681	NM_016719	Grb14	GRE256	9.86496	3.197471402
master_186145	chr3	24463943	24464243	Intergenic	1689214	NM_001163387	Nlgn1	GRE257	9.86496	2.301026473
master_67210	chr12	58695469	58695991	Intergenic	316287	NM_009147	Sec23a	GRE254	9.86496	1.716510954
master_150387	chr18	72949140	72949782	Intergenic	-598392	NM_007831	Dcc	GRE258	9.824919242	1.076887591
master_169975	chr2	83518526	83519006	Intergenic	-125812	NM_026934	Zc3h15	GRE259	9.701784801	1.577381359
master_32774	chr10	55444849	55445204	Intergenic	-661891	NM_001163833	Msl3l2	GRE260	9.657465848	0.975372602
master_210035	chr4	43182631	43183064	exon (NM_021468, exon 11 of 40)	-84312	NM_177195	Atp8b5	GRE261	9.632924649	2.428929803
master_58417	chr11	111818060	111818529	Intergenic	752130	NM_008425	Kcnj2	GRE262	9.62666449	2.713361308
master_9533	chr1	75662704	75663034	Intergenic	116603	NM_009208	Slc4a3	GRE263	9.601576751	2.679370595
master_103842	chr14	103865251	103865639	Intergenic	-20969	NM_001136061	Ednrb	GRE264	9.581932665	1.312872796
master_47853	chr11	36484475	36485184	intron (NM_001290702, intron 2 of 27)	459412	NM_001290702	Tenm2	GRE265	9.489240358	1.109631644
master_159141	chr19	55774233	55774679	intron (NM_001142920, intron 4 of 11)	32646	NM_001142923	Tcf7l2	GRE266	9.423468721	2.409842072
master_177107	chr2	138326538	138326963	Intergenic	48257	NM_145534	Btbd3	GRE267	9.413071983	1.568809986
master_99747	chr14	71462517	71462910	Intergenic	211440	NR_046076	Gm4251	GRE268	9.385473388	2.476357943
master_47920	chr11	36940885	36941185	intron (NM_001290702, intron 1 of 27)	3206	NM_001290702	Tenm2	GRE269	9.346405526	2.993214944
master_113590	chr15	66559082	66559382	intron (NM_172514, intron 2 of 9)	1814	NM_172514	Tmem71	GRE270	9.346405526	0.877458495
master_87341	chr13	93058332	93059176	intron (NM_023821, intron 9 of 12)	-14550	NR_036451	Gm4814	GRE271	9.324092214	2.88170896
master_200551	chr3	128525484	128525784	Intergenic	-294029	NR_045704	D030025E07Rik	GRE273	9.230887439	2.130007895
master_137906	chr17	69247467	69247767	exon (NM_013813, exon 7 of 22)	29589	NR_045428	2410021H03Rik	GRE272	9.230887439	2.462781418
master_89695	chr13	108490744	108491044	Intergenic	-163283	NM_011056	Pde4d	GRE274	9.222359446	3.076911885
master_126468	chr16	62441247	62441767	Intergenic	345209	NM_178925	Nsun3	GRE275	9.164146362	1.129086816
master_258783	chr6	104808644	104808952	intron (NM_017383, intron 12 of 22)	315754	NM_017383	Cntn6	GRE276	9.158558976	3.462614669
master_177442	chr2	141983486	141983786	intron (NM_001013802, intron 8 of 18)	917828	NM_001081133	Kif16b	GRE277	9.115566191	1.133672138
master_143653	chr18	23436461	23436761	intron (NM_001285811, intron 1 of 18)	21202	NM_001285811	Dtna	GRE278	9.038049682	1.360641004
master_211377	chr4	52265188	52265563	Intergenic	173589	NR_045175	Smc2os	GRE279	9.030095167	0.931531347
master_299656	chr9	28327951	28328405	intron (NM_177906, intron 1 of 7)	536909	NM_177906	Opcml	GRE280	8.904108843	1.352753684
master_121703	chr16	21282274	21282650	non-coding (NR_046162, exon 2 of 5)	14410	NR_046162	Gm16863	GRE281	8.876420512	1.327734111
master_289020	chr8	77292542	77293050	intron (NM_030113, intron 19 of 22)	-224260	NR_028125	0610038B21Rik	GRE282	8.874541549	1.196904646
master_266603	chr7	19612288	19612588	intron (NM_009046, intron 8 of 10)	-7970	NM_016680	Clasrp	GRE286	8.873734	2.271913212
master_57320	chr11	103906278	103906644	intron (NM_008740, intron 8 of 20)	47595	NM_008740	Nsf	GRE283	8.873734	2.532934057
master_313130	chrX	9308927	9309227	exon (NM_023500, exon 3 of 3)	25313	NM_029588	1700012L04Rik	GRE287	8.873734	1.065550977
master_68501	chr12	70999393	70999717	intron (NR_045055, intron 3 of 3)	16268	NR_045056	3110056K07Rik	GRE284	8.873734	3.060028514
master_126457	chr16	62288956	62289426	Intergenic	497525	NM_178925	Nsun3	GRE285	8.873734	2.748813457
